# Supplementary material for: 2,2-Dimethyl-N-(2-methyl­phenyl­sulfon­yl)propanamide
Source: Acta Crystallogr Sect E Struct Rep Online. 2011 Jan 29;67(Pt 2):o536. doi: 10.1107/S1600536811003400 (PMC3051617; doi:10.1107/S1600536811003400)
Supplement: Supplementary file 2 [file e-67-0o536-Isup2.hkl]

# 
# h,k,l, Fc-squared, Fo-squared, sigma(Fo-squared) and status flag 
# 
data_I
_shelx_title ' SA84 P21/C' 
_shelx_refln_list_code          4 
_shelx_F_calc_maximum      129.81 
_exptl_crystal_F_000       544.00 
_reflns_d_resolution_high  0.8378 
 
loop_ 
 _symmetry_equiv_pos_as_xyz 
 'x, y, z' 
 '-x, y+1/2, -z+1/2' 
 '-x, -y, -z' 
 'x, -y-1/2, z-1/2' 
 
_cell_length_a     7.3827 
_cell_length_b    21.9860 
_cell_length_c     8.6060 
_cell_angle_alpha  90.000 
_cell_angle_beta   97.158 
_cell_angle_gamma  90.000 
 
_shelx_F_squared_multiplier     1.000 
 
loop_ 
 _refln_index_h 
 _refln_index_k 
 _refln_index_l 
 _refln_F_squared_calc 
 _refln_F_squared_meas 
 _refln_F_squared_sigma 
 _refln_observed_status 
   1   0   0    13514.20    14233.16    194.78 o 
   2   0   0     2446.34     2477.12     17.01 o 
   3   0   0     3138.39     3110.56     20.91 o 
   4   0   0      177.62      217.13      4.07 o 
   5   0   0      811.82      818.44      9.55 o 
   6   0   0      476.42      436.22      7.87 o 
   7   0   0       20.03       22.73      1.23 o 
   8   0   0       76.78       77.16      2.49 o 
   1   1   0     1812.01     1826.28     41.25 o 
   2   1   0      902.50      856.04      4.13 o 
   3   1   0      259.94      332.29     18.49 o 
   4   1   0        0.45        2.66      0.43 o 
   5   1   0      239.62      234.58      4.99 o 
   6   1   0       43.80       44.59      1.41 o 
   7   1   0      175.73      162.81      4.34 o 
   8   1   0       23.43       20.27      1.03 o 
   0   2   0       86.77       77.48      1.00 o 
   1   2   0     1516.21     1486.71     54.11 o 
   2   2   0     1425.32     1440.78      8.36 o 
   3   2   0       17.51       35.26      0.76 o 
   4   2   0        6.90        6.78      0.58 o 
   5   2   0       12.70        6.50      0.80 o 
   6   2   0       46.27       49.84      1.53 o 
   7   2   0        0.11        0.68      1.61 o 
   8   2   0        0.01        0.50      1.03 o 
   1   3   0    16850.41    14708.56   3959.75 o 
   2   3   0     4890.90     5228.57     56.33 o 
   3   3   0     2411.63     2229.49      9.32 o 
   4   3   0      467.32      443.98      5.96 o 
   5   3   0        6.22        5.20      0.70 o 
   6   3   0       47.81       46.73      1.56 o 
   7   3   0      276.58      276.41      6.48 o 
   8   3   0       77.46       82.37      2.52 o 
   0   4   0    16527.00    16632.67    104.36 o 
   1   4   0     1053.10      462.09    309.28 o 
   2   4   0     2594.43     2740.01     71.68 o 
   3   4   0      151.70      154.95      3.21 o 
   4   4   0      173.45      214.23      4.20 o 
   5   4   0      329.94      336.55      6.22 o 
   6   4   0      931.60      936.64     11.84 o 
   7   4   0      133.56      125.09      3.88 o 
   8   4   0        3.18        3.92      0.68 o 
   1   5   0      642.24      373.99    288.08 o 
   2   5   0      919.08      835.89    109.36 o 
   3   5   0     2101.03     2119.50     12.17 o 
   4   5   0       55.86       62.78      1.89 o 
   5   5   0       27.43       19.62      1.08 o 
   6   5   0       37.28       34.63      1.46 o 
   7   5   0       25.74       26.80      1.18 o 
   8   5   0       11.78       11.05      0.85 o 
   0   6   0     5661.08     5748.98     55.58 o 
   1   6   0     2249.83     1010.30    977.41 o 
   2   6   0        1.44        3.76      0.35 o 
   3   6   0      892.40      978.71     11.13 o 
   4   6   0     1387.79     1423.78     12.09 o 
   5   6   0     1167.23     1152.66     12.31 o 
   6   6   0      164.64      160.54      4.29 o 
   7   6   0        2.55        1.43      1.56 o 
   8   6   0        0.44        0.55      1.08 o 
   1   7   0        9.36       14.11      7.85 o 
   2   7   0     2643.39     1879.15    785.97 o 
   3   7   0      460.45      426.41      4.73 o 
   4   7   0        1.99        1.13      1.23 o 
   5   7   0      186.54      199.24      5.18 o 
   6   7   0       38.25       41.61      1.48 o 
   7   7   0      223.54      224.94      5.76 o 
   8   7   0       74.17       70.12      2.16 o 
   0   8   0      259.65      244.68      3.31 o 
   1   8   0       81.26       34.77     33.59 o 
   2   8   0      786.76      579.79    264.05 o 
   3   8   0      301.82      300.14     12.22 o 
   4   8   0      287.83      325.32      5.71 o 
   5   8   0        7.80        5.70      0.95 o 
   6   8   0       43.15       54.61      1.63 o 
   7   8   0        3.62       -0.25      1.86 o 
   8   8   0        6.80        5.87      0.73 o 
   1   9   0     2679.14     1473.24   1387.41 o 
   2   9   0     4192.63     2660.40   1772.16 o 
   3   9   0      797.98      730.08     56.13 o 
   4   9   0      345.77      327.74      6.00 o 
   5   9   0       81.79       72.55      2.21 o 
   6   9   0      256.95      279.36      6.60 o 
   7   9   0      244.57      238.79      5.79 o 
   8   9   0       37.52       38.81      1.11 o 
   0  10   0     1338.56     1390.68      9.98 o 
   1  10   0      469.01      281.62    184.09 o 
   2  10   0        0.17        0.36      0.71 o 
   3  10   0        5.27        8.64      4.58 o 
   4  10   0       19.52       20.29      1.05 o 
   5  10   0      209.79      229.89      5.79 o 
   6  10   0       91.06       87.67      2.59 o 
   7  10   0        0.45        0.35      1.48 o 
   8  10   0       14.47       13.18      0.73 o 
   1  11   0      310.29      242.35    127.37 o 
   2  11   0      309.38      199.81    138.62 o 
   3  11   0      356.42      287.26     39.37 o 
   4  11   0        0.33       -0.10      1.33 o 
   5  11   0      290.31      299.14      6.64 o 
   6  11   0        3.26        4.97      0.95 o 
   7  11   0        8.66        8.94      0.85 o 
   0  12   0     1498.97     1552.34     11.85 o 
   1  12   0      157.60      114.71     34.06 o 
   2  12   0       58.76       36.31     24.07 o 
   3  12   0      137.66      139.35     29.29 o 
   4  12   0      913.94      911.21     11.24 o 
   5  12   0     1083.95     1123.52     13.34 o 
   6  12   0      117.19      111.17      3.30 o 
   7  12   0        0.26       -0.10      1.41 o 
   1  13   0      660.27      636.35    115.70 o 
   2  13   0      757.71      516.13    338.90 o 
   3  13   0      167.56      121.51     31.39 o 
   4  13   0      369.54      351.04      6.96 o 
   5  13   0      208.73      221.72      6.04 o 
   6  13   0       16.97       20.64      1.13 o 
   7  13   0      104.56       95.86      3.02 o 
   0  14   0     1022.96     1096.96     10.70 o 
   1  14   0        0.89        2.42      1.09 o 
   2  14   0      107.10       46.46     35.56 o 
   3  14   0      299.34      256.57     66.08 o 
   4  14   0      182.40      182.32      5.25 o 
   5  14   0        2.75        2.03      0.95 o 
   6  14   0        7.92        7.56      0.95 o 
   7  14   0       36.16       33.00      1.23 o 
   1  15   0       12.62       15.16      1.05 o 
   2  15   0      434.34      245.90    163.25 o 
   3  15   0     1136.47      905.76    262.55 o 
   4  15   0       20.57       14.27      1.08 o 
   5  15   0      216.09      216.02      5.79 o 
   6  15   0       46.45       51.28      1.56 o 
   7  15   0       12.36       14.59      0.85 o 
   0  16   0      560.18      563.11      8.18 o 
   1  16   0      765.45      760.70     29.73 o 
   2  16   0      272.44      201.13     97.45 o 
   3  16   0        6.85        4.90      1.29 o 
   4  16   0       78.14       79.43      2.31 o 
   5  16   0      263.64      279.18      6.63 o 
   6  16   0       68.38       68.98      2.04 o 
   1  17   0       77.62       76.78      1.62 o 
   2  17   0       20.21       17.72      6.09 o 
   3  17   0        2.00        2.55      0.61 o 
   4  17   0       57.40       52.78      1.63 o 
   5  17   0        4.48        2.79      0.85 o 
   6  17   0        0.41        0.55      1.18 o 
   0  18   0      872.26      933.13     11.58 o 
   1  18   0      840.84      871.25     19.78 o 
   2  18   0      274.65      209.53     77.64 o 
   3  18   0        7.00       10.35      1.20 o 
   4  18   0       61.58       65.11      1.96 o 
   5  18   0       13.77       12.93      0.88 o 
   6  18   0        8.35        7.66      0.78 o 
   1  19   0       55.13       58.31      1.28 o 
   2  19   0      323.56      242.41     76.29 o 
   3  19   0      369.22      304.00     87.31 o 
   4  19   0        4.70        4.09      0.88 o 
   5  19   0       17.67       15.90      1.00 o 
   6  19   0       21.20       21.86      0.90 o 
   0  20   0       50.61       47.79      1.63 o 
   1  20   0       22.15       23.76      0.87 o 
   2  20   0       18.73       22.70      5.65 o 
   3  20   0       10.52        9.26      3.20 o 
   4  20   0        3.92        6.32      0.55 o 
   5  20   0       15.15       15.75      0.95 o 
   1  21   0      132.20      137.88      3.14 o 
   2  21   0      258.10      247.32     32.16 o 
   3  21   0       84.40       63.62     17.01 o 
   4  21   0       29.15       24.52      1.58 o 
   5  21   0        4.29        2.96      0.63 o 
   0  22   0      262.85      275.10      6.43 o 
   1  22   0       74.71       76.84      1.60 o 
   2  22   0        0.89        1.40      0.72 o 
   3  22   0       13.97       14.31      4.39 o 
   4  22   0       54.12       51.51      2.43 o 
   1  23   0       11.99       11.04      0.65 o 
   2  23   0       12.57       12.34      0.67 o 
   3  23   0        3.99        4.39      0.90 o 
   4  23   0        0.03       -0.35      0.71 o 
   0  24   0        4.22        4.09      0.73 o 
   1  24   0       30.20       29.47      0.84 o 
   2  24   0        3.17        2.42      0.90 o 
   3  24   0       30.90       28.85      2.94 o 
   1  25   0       99.30      102.49      2.02 o 
   2  25   0       73.98       69.08      1.49 o 
   0  26   0        0.07       -0.28      0.88 o 
   1  26   0        0.72        0.07      0.66 o 
  -8   1   1       27.80       28.79      1.16 o 
  -7   1   1       39.00       47.44      1.51 o 
  -6   1   1        8.78       11.90      1.00 o 
  -5   1   1      463.35      452.58      6.99 o 
  -4   1   1       86.71       86.30      2.32 o 
  -3   1   1      486.34      376.48     10.61 o 
  -2   1   1     1497.20     1417.21      7.86 o 
  -1   1   1     9402.68     9934.04    219.90 o 
   0   1   1     7744.17     7064.76    248.97 o 
   1   1   1      150.62      183.81      2.50 o 
   2   1   1      129.29       96.57      1.38 o 
   3   1   1       32.14       47.70      1.06 o 
   4   1   1       47.01       43.78      1.28 o 
   5   1   1      197.83      179.42      4.52 o 
   6   1   1      348.51      394.32      7.54 o 
   7   1   1       39.54       38.40      1.46 o 
   8   1   1        0.58        1.05      1.23 o 
  -8   2   1        5.37        5.35      0.73 o 
  -7   2   1      249.25      249.40      6.27 o 
  -6   2   1      424.56      453.27      7.99 o 
  -5   2   1      175.78      164.96      4.29 o 
  -4   2   1       97.50       89.68      2.34 o 
  -3   2   1      862.46      949.59      5.36 o 
  -2   2   1    10007.22    10641.06    150.32 o 
  -1   2   1      887.67     1025.12      4.03 o 
   0   2   1     1435.25     1405.78     29.55 o 
   1   2   1     3433.81     3528.62     51.39 o 
   2   2   1      937.43      872.94      4.48 o 
   3   2   1       29.94       50.16      0.99 o 
   4   2   1        2.21        1.98      0.45 o 
   5   2   1      183.24      185.38      4.67 o 
   6   2   1        0.13        0.13      1.71 o 
   7   2   1       44.56       56.00      1.71 o 
   8   2   1       40.93       44.21      1.33 o 
  -8   3   1        0.09       -0.20      1.23 o 
  -7   3   1       10.82       11.07      0.95 o 
  -6   3   1        1.42        1.15      0.78 o 
  -5   3   1       36.82       39.38      1.21 o 
  -4   3   1      214.30      262.89      4.61 o 
  -3   3   1      250.06      233.72      2.56 o 
  -2   3   1     1035.22     1129.36      7.22 o 
  -1   3   1     2712.19     2853.68     46.96 o 
   0   3   1     1091.52     1073.17     37.94 o 
   1   3   1     4905.79     4774.49    106.18 o 
   2   3   1      937.51     1025.26      5.03 o 
   3   3   1        2.70        7.20      0.44 o 
   4   3   1       11.06       18.08      0.78 o 
   5   3   1      228.60      246.55      5.41 o 
   6   3   1      386.71      384.95      7.50 o 
   7   3   1       25.55       28.11      1.18 o 
   8   3   1        5.57        4.72      0.73 o 
  -8   4   1       51.72       55.17      1.71 o 
  -7   4   1       64.80       65.29      2.01 o 
  -6   4   1      235.69      276.53      6.27 o 
  -5   4   1      304.47      281.74      5.73 o 
  -4   4   1      307.77      338.66      5.34 o 
  -3   4   1      798.02      837.18      5.18 o 
  -2   4   1      569.66      541.32      3.45 o 
  -1   4   1      793.43      750.11      6.48 o 
   0   4   1      266.11      250.36     12.48 o 
   1   4   1        0.10        0.81      0.32 o 
   2   4   1     2935.81     2871.69     45.37 o 
   3   4   1     1643.96     1578.85     21.00 o 
   4   4   1       17.90        6.30      0.58 o 
   5   4   1       70.58       66.04      1.96 o 
   6   4   1      109.04      104.44      3.20 o 
   7   4   1       65.20       70.72      2.21 o 
   8   4   1       31.43       28.80      1.08 o 
  -8   5   1       10.10       11.62      0.88 o 
  -7   5   1       60.42       69.25      1.99 o 
  -6   5   1        7.57        7.23      1.05 o 
  -5   5   1      763.84      755.49      9.58 o 
  -4   5   1     1719.39     1868.49     13.96 o 
  -3   5   1      461.65      433.39      7.85 o 
  -2   5   1      177.59      161.91      6.04 o 
  -1   5   1      584.01      494.48     80.12 o 
   0   5   1     2376.50     2167.60     75.26 o 
   1   5   1     3031.27     3183.95    117.50 o 
   2   5   1      502.09      575.27      5.18 o 
   3   5   1       70.29       44.63      1.56 o 
   4   5   1        0.92        1.68      0.50 o 
   5   5   1      410.40      406.71      7.18 o 
   6   5   1      189.25      207.32      5.68 o 
   7   5   1       69.61       72.09      2.19 o 
   8   5   1       31.85       33.47      1.13 o 
  -8   6   1       22.28       23.81      1.03 o 
  -7   6   1       20.74       19.82      1.18 o 
  -6   6   1      244.15      226.18      5.89 o 
  -5   6   1      557.01      561.80      8.39 o 
  -4   6   1      128.16      152.11      3.81 o 
  -3   6   1      128.33      133.53      2.13 o 
  -2   6   1     1134.00      955.26    161.04 o 
  -1   6   1      815.35      642.56    153.55 o 
   0   6   1      954.96     1026.35     28.12 o 
   1   6   1      650.52      588.62     27.51 o 
   2   6   1      152.55      175.79      6.51 o 
   3   6   1      473.05      502.24     14.61 o 
   4   6   1       27.93       27.64      0.98 o 
   5   6   1       82.11       67.32      1.96 o 
   6   6   1      194.61      182.50      5.30 o 
   7   6   1        0.00       -0.25      1.38 o 
   8   6   1        0.11       -0.25      1.08 o 
  -8   7   1       60.44       58.81      1.69 o 
  -7   7   1      104.22      103.78      3.22 o 
  -6   7   1        5.05        7.66      0.93 o 
  -5   7   1     1030.23     1058.12     11.86 o 
  -4   7   1      737.46      749.14      8.69 o 
  -3   7   1       12.85        9.77      0.43 o 
  -2   7   1      554.78      463.03    128.96 o 
  -1   7   1       21.36       25.70      9.37 o 
   0   7   1      381.62      361.81     12.69 o 
   1   7   1      757.44      687.16     39.57 o 
   2   7   1     1060.22     1112.19     45.83 o 
   3   7   1       36.57       40.77      0.85 o 
   4   7   1      238.62      239.33      4.94 o 
   5   7   1        4.29        6.80      0.83 o 
   6   7   1        2.14        0.68      0.83 o 
   7   7   1       54.89       56.67      1.71 o 
   8   7   1       40.17       38.23      1.18 o 
  -8   8   1       41.45       48.01      1.51 o 
  -7   8   1      185.18      203.16      5.55 o 
  -6   8   1      151.03      158.85      4.36 o 
  -5   8   1      427.05      409.58      7.43 o 
  -4   8   1       47.55       52.95      1.58 o 
  -3   8   1      516.30      506.18      8.46 o 
  -2   8   1       34.28       27.43     12.39 o 
  -1   8   1      104.52       83.34     29.44 o 
   0   8   1      597.46      518.54      3.60 o 
   1   8   1     1232.82     1306.68    105.11 o 
   2   8   1     3038.30     3229.56    328.29 o 
   3   8   1      725.84      744.75     20.23 o 
   4   8   1      377.08      399.79      6.54 o 
   5   8   1      280.98      279.73      6.21 o 
   6   8   1        9.00        7.38      0.95 o 
   7   8   1       73.66       83.78      2.39 o 
   8   8   1       52.24       58.25      1.74 o 
  -8   9   1        0.33       -1.15      1.15 o 
  -7   9   1       19.58       22.35      1.21 o 
  -6   9   1        8.17        9.54      1.08 o 
  -5   9   1      125.42      124.02      3.68 o 
  -4   9   1      360.92      366.10      6.38 o 
  -3   9   1        2.74        3.21      0.48 o 
  -2   9   1       23.42       16.64      8.03 o 
  -1   9   1     1101.68      734.16    319.30 o 
   0   9   1       67.14       55.05      1.47 o 
   1   9   1        4.07        7.54      0.37 o 
   2   9   1       49.82       54.71     14.88 o 
   3   9   1       31.01       49.05      1.03 o 
   4   9   1        9.99       12.85      0.93 o 
   5   9   1        1.33        2.03      0.75 o 
   6   9   1        0.88        1.63      0.68 o 
   7   9   1       49.51       46.28      1.48 o 
   8   9   1        2.64        1.73      0.60 o 
  -8  10   1        7.04        8.31      0.70 o 
  -7  10   1      252.85      257.80      5.97 o 
  -6  10   1      201.11      211.06      5.76 o 
  -5  10   1        6.72        6.73      1.00 o 
  -4  10   1       26.49       27.56      1.16 o 
  -3  10   1       17.22       15.80      2.52 o 
  -2  10   1      920.45      567.35    396.04 o 
  -1  10   1      173.70      108.90     38.55 o 
   0  10   1      185.16      180.72      3.32 o 
   1  10   1      148.03      193.24     13.61 o 
   2  10   1      577.32      499.53     75.07 o 
   3  10   1      313.33      318.98      4.63 o 
   4  10   1      159.15      184.26      4.74 o 
   5  10   1       32.66       29.82      1.18 o 
   6  10   1        3.69        5.92      0.80 o 
   7  10   1        2.09       -1.31      1.41 o 
  -7  11   1       65.92       62.71      1.86 o 
  -6  11   1       11.89       14.71      1.08 o 
  -5  11   1      676.81      692.20     10.15 o 
  -4  11   1      693.88      731.41      9.68 o 
  -3  11   1      122.08      113.24     17.60 o 
  -2  11   1      988.72      643.20    492.96 o 
  -1  11   1      331.00      320.75     71.38 o 
   0  11   1     1314.18     1359.62     12.73 o 
   1  11   1      903.68      914.59     62.36 o 
   2  11   1      220.86      221.13     42.17 o 
   3  11   1        4.89        5.45      0.97 o 
   4  11   1       93.69      121.85      3.50 o 
   5  11   1      117.08      127.75      3.88 o 
   6  11   1       63.63       64.36      1.99 o 
   7  11   1       37.24       37.87      1.31 o 
  -7  12   1       39.83       41.97      1.43 o 
  -6  12   1        8.59        9.11      1.05 o 
  -5  12   1      226.30      232.34      6.07 o 
  -4  12   1        5.16        2.01      0.83 o 
  -3  12   1      113.91       93.99     28.35 o 
  -2  12   1      707.96      383.93    365.57 o 
  -1  12   1      211.05      247.92     23.37 o 
   0  12   1      109.16       96.64      2.80 o 
   1  12   1       27.73       43.26      2.15 o 
   2  12   1       65.62       43.15      6.33 o 
   3  12   1       47.36       46.66      3.17 o 
   4  12   1       22.97       14.09      0.98 o 
   5  12   1        3.35        1.91      0.80 o 
   6  12   1        4.84        5.50      0.90 o 
   7  12   1       43.02       48.92      1.58 o 
  -7  13   1        4.61        3.84      0.75 o 
  -6  13   1      119.23      122.12      3.85 o 
  -5  13   1      126.65      121.13      3.83 o 
  -4  13   1       38.29       41.84      1.51 o 
  -3  13   1      192.25      160.25     60.27 o 
  -2  13   1        0.80        3.00      3.20 o 
  -1  13   1      299.95      314.60     18.25 o 
   0  13   1      135.20      145.12      2.56 o 
   1  13   1      180.33      172.17      3.99 o 
   2  13   1        2.36        3.32      2.56 o 
   3  13   1       26.98       21.52      0.74 o 
   4  13   1       46.99       62.87      1.94 o 
   5  13   1       92.52       93.51      2.87 o 
   6  13   1       14.09       10.40      0.98 o 
   7  13   1       19.52       23.74      1.00 o 
  -7  14   1      146.92      165.31      4.21 o 
  -6  14   1      257.67      251.36      6.00 o 
  -5  14   1      175.91      183.68      5.48 o 
  -4  14   1        3.41        1.05      0.78 o 
  -3  14   1      112.77       78.26     31.01 o 
  -2  14   1      153.80       67.95     62.51 o 
  -1  14   1      683.26      758.35     25.96 o 
   0  14   1      695.90      729.63     10.09 o 
   1  14   1        3.73        1.36      1.52 o 
   2  14   1      642.15      651.85    114.37 o 
   3  14   1      542.61      562.10     33.10 o 
   4  14   1       82.45       90.24      2.67 o 
   5  14   1       76.20       77.79      2.44 o 
   6  14   1       28.27       30.47      1.26 o 
   7  14   1        4.25        3.34      0.68 o 
  -7  15   1       43.46       46.84      1.46 o 
  -6  15   1       76.82       65.75      2.04 o 
  -5  15   1      205.87      203.82      5.81 o 
  -4  15   1        0.66        0.93      1.61 o 
  -3  15   1        2.16        2.18      0.55 o 
  -2  15   1        6.00        4.66      3.67 o 
  -1  15   1        0.18        0.99      0.93 o 
   0  15   1      128.91      141.20      4.21 o 
   1  15   1      197.86      205.35      6.42 o 
   2  15   1      116.11       93.76     14.30 o 
   3  15   1       53.95       46.10      3.17 o 
   4  15   1        0.03        2.86      0.68 o 
   5  15   1        2.16        1.46      1.58 o 
   6  15   1       11.01        7.08      0.85 o 
   7  15   1        3.07        5.07      0.63 o 
  -6  16   1       52.02       47.95      1.46 o 
  -5  16   1       52.15       48.22      1.68 o 
  -4  16   1       19.22       18.56      1.23 o 
  -3  16   1      322.43      172.40    105.30 o 
  -2  16   1      202.42       90.82    103.93 o 
  -1  16   1       91.04       96.92      2.03 o 
   0  16   1      142.86      151.01      6.41 o 
   1  16   1       45.96       49.59      1.09 o 
   2  16   1        0.08        0.73      0.87 o 
   3  16   1       22.55       22.45      1.59 o 
   4  16   1        0.68        0.00      1.23 o 
   5  16   1       13.54       13.06      1.00 o 
   6  16   1       11.81       11.63      0.85 o 
  -6  17   1        0.08        0.18      0.73 o 
  -5  17   1       75.06       72.33      2.31 o 
  -4  17   1      204.04      196.15      5.58 o 
  -3  17   1       21.49       20.18      8.24 o 
  -2  17   1        1.46       -0.56      1.08 o 
  -1  17   1        9.93       11.34      0.69 o 
   0  17   1      918.12      956.94     15.03 o 
   1  17   1     1251.14     1349.45     23.35 o 
   2  17   1      141.30      133.64     10.35 o 
   3  17   1       16.08       12.26      2.21 o 
   4  17   1        1.81        4.69      0.80 o 
   5  17   1       98.00      102.51      3.05 o 
   6  17   1       80.00       70.24      2.17 o 
  -6  18   1       93.75      100.91      2.95 o 
  -5  18   1        7.27        9.44      0.90 o 
  -4  18   1       69.82       51.64      1.71 o 
  -3  18   1       76.61       45.97     26.05 o 
  -2  18   1       17.77       12.61      6.93 o 
  -1  18   1       36.44       48.66      1.19 o 
   0  18   1      278.96      268.66      4.39 o 
   1  18   1      242.38      237.95      4.18 o 
   2  18   1       23.35       33.31      3.18 o 
   3  18   1       74.96       78.61      8.92 o 
   4  18   1       38.85       33.25      1.41 o 
   5  18   1        1.61        0.10      1.38 o 
   6  18   1       43.90       41.36      1.21 o 
  -6  19   1        4.15        4.02      0.60 o 
  -5  19   1        1.80        0.40      0.70 o 
  -4  19   1       36.40       32.04      1.36 o 
  -3  19   1      102.62       64.08     38.15 o 
  -2  19   1        3.82        1.94      2.79 o 
  -1  19   1      291.65      314.16      4.84 o 
   0  19   1      184.75      206.94      3.98 o 
   1  19   1       14.26       16.37      0.76 o 
   2  19   1       17.89       19.39      1.05 o 
   3  19   1       81.58       80.89      5.95 o 
   4  19   1        3.34        4.32      0.83 o 
   5  19   1        5.28        4.87      0.75 o 
  -5  20   1       32.19       29.68      1.13 o 
  -4  20   1        0.29       -0.44      1.08 o 
  -3  20   1      299.57      146.80    108.86 o 
  -2  20   1      381.65      156.98    179.07 o 
  -1  20   1      396.05      448.38     10.65 o 
   0  20   1      561.07      597.56     11.88 o 
   1  20   1        7.48        6.19      0.67 o 
   2  20   1       46.74       54.87      5.09 o 
   3  20   1       16.48       13.42      2.00 o 
   4  20   1       52.86       58.90      1.26 o 
   5  20   1       14.88       14.52      0.80 o 
  -5  21   1       38.12       34.81      1.16 o 
  -4  21   1        4.44        6.28      0.94 o 
  -3  21   1        0.30       -0.96      0.96 o 
  -2  21   1       21.00       22.02     11.15 o 
  -1  21   1       28.71       31.20      0.98 o 
   0  21   1      139.50      140.32      2.83 o 
   1  21   1        1.72        3.17      0.57 o 
   2  21   1        3.63        4.78      1.27 o 
   3  21   1        0.66        0.50      0.62 o 
   4  21   1       13.05       14.09      0.64 o 
   5  21   1        9.89       10.42      0.65 o 
  -4  22   1        0.84        0.57      0.55 o 
  -3  22   1        4.40        7.01      3.49 o 
  -2  22   1      148.69       89.49     46.16 o 
  -1  22   1       60.26       60.44      1.32 o 
   0  22   1      158.28      159.12      3.42 o 
   1  22   1       50.68       51.23      1.09 o 
   2  22   1       21.11       20.30      0.75 o 
   3  22   1       10.20       10.26      1.42 o 
   4  22   1       20.16       18.23      0.62 o 
  -4  23   1      120.75      106.05      8.83 o 
  -3  23   1      195.39      127.30     55.80 o 
  -2  23   1       41.50       33.43      8.77 o 
  -1  23   1        7.43        8.74      0.60 o 
   0  23   1      140.34      141.28      2.69 o 
   1  23   1      148.73      153.99      3.17 o 
   2  23   1       36.41       38.83      2.64 o 
   3  23   1       40.73       39.48      4.08 o 
   4  23   1        4.56        3.66      0.41 o 
  -3  24   1        2.32        1.98      1.22 o 
  -2  24   1       19.25       19.28      1.91 o 
  -1  24   1        5.59        5.92      0.55 o 
   0  24   1       37.05       37.16      0.89 o 
   1  24   1       29.44       30.02      0.82 o 
   2  24   1       25.05       27.06      0.73 o 
   3  24   1       68.31       70.81      1.53 o 
  -2  25   1       13.95       13.46      0.85 o 
  -1  25   1       16.48       15.15      0.59 o 
   0  25   1        1.55        1.17      0.70 o 
   1  25   1        0.04       -0.18      0.49 o 
   2  25   1       11.62       11.37      0.53 o 
   0  26   1        4.98        4.20      0.39 o 
  -8   0   2        1.92        3.34      0.73 o 
  -7   0   2      101.92      106.69      3.25 o 
  -6   0   2       88.37       80.90      2.44 o 
  -5   0   2      409.34      381.65      6.47 o 
  -4   0   2     2234.43     2299.88     15.49 o 
  -3   0   2     3190.96     3268.95     12.33 o 
  -2   0   2     1053.53     1028.58      7.67 o 
  -1   0   2     2569.13     2427.88     32.73 o 
   0   0   2     2615.22     2496.80      8.24 o 
   1   0   2      120.37      129.93      1.49 o 
   2   0   2      190.90      148.53      1.88 o 
   3   0   2      649.56      546.51     13.80 o 
   4   0   2        8.63        7.56      0.60 o 
   5   0   2       95.17      102.55      3.07 o 
   6   0   2       96.29       86.85      2.69 o 
   7   0   2       51.06       47.19      1.53 o 
   8   0   2       95.05      102.27      2.92 o 
  -8   1   2        2.69        2.71      0.63 o 
  -7   1   2       49.40       50.50      1.63 o 
  -6   1   2      162.21      165.25      5.02 o 
  -5   1   2      408.21      418.36      6.90 o 
  -4   1   2      107.85      143.10      3.50 o 
  -3   1   2     3022.03     3149.30     12.01 o 
  -2   1   2      601.45      650.08     11.35 o 
  -1   1   2     1544.17     1436.52      5.66 o 
   0   1   2     5531.44     5287.27     35.47 o 
   1   1   2      133.75      159.67      1.68 o 
   2   1   2      364.53      338.20      3.67 o 
   3   1   2        2.44        8.80      0.61 o 
   4   1   2      240.20      233.70      4.66 o 
   5   1   2        3.16        2.28      0.68 o 
   6   1   2      122.67      121.52      3.80 o 
   7   1   2      171.08      181.89      5.20 o 
   8   1   2        0.19        0.00      1.08 o 
  -8   2   2       20.62       19.41      1.03 o 
  -7   2   2       78.99       71.41      2.04 o 
  -6   2   2        0.03        1.28      0.78 o 
  -5   2   2      413.47      411.26      6.77 o 
  -4   2   2      954.11      982.74      9.37 o 
  -3   2   2        9.92        6.97      0.37 o 
  -2   2   2        7.44        2.84      0.28 o 
  -1   2   2      492.44      503.53      5.31 o 
   0   2   2     2590.13     2488.18     59.06 o 
   1   2   2     1873.55     1813.90     22.03 o 
   2   2   2       45.01       49.58      1.01 o 
   3   2   2       80.44       57.40      1.25 o 
   4   2   2        5.95        8.13      0.60 o 
   5   2   2       34.34       38.72      1.26 o 
   6   2   2       85.11       86.97      2.72 o 
   7   2   2       25.41       26.75      1.26 o 
   8   2   2       28.11       27.56      1.06 o 
  -8   3   2        0.02       -0.50      1.23 o 
  -7   3   2       63.04       70.57      2.29 o 
  -6   3   2      454.63      447.22      8.05 o 
  -5   3   2      832.85      864.01     10.07 o 
  -4   3   2       31.70       24.00      0.85 o 
  -3   3   2     2604.18     2607.14     10.72 o 
  -2   3   2     1817.34     1874.57      7.68 o 
  -1   3   2        3.57        4.66      0.27 o 
   0   3   2    16643.39    16543.02    735.66 o 
   1   3   2    11750.59    11033.40     65.46 o 
   2   3   2      280.83      282.36      5.71 o 
   3   3   2       80.72      110.17      1.99 o 
   4   3   2       92.53      107.56      2.82 o 
   5   3   2      273.39      276.82      5.98 o 
   6   3   2      553.96      545.83      9.12 o 
   7   3   2       11.44       15.92      1.00 o 
   8   3   2        7.12        7.18      0.73 o 
  -8   4   2        6.58        7.13      0.80 o 
  -7   4   2      188.14      190.65      5.50 o 
  -6   4   2      285.19      286.27      6.61 o 
  -5   4   2      164.16      185.39      4.72 o 
  -4   4   2      815.74      862.20      8.96 o 
  -3   4   2       12.63       27.84      1.43 o 
  -2   4   2       73.14      126.53      1.75 o 
  -1   4   2      144.88      161.61      1.77 o 
   0   4   2     1994.53     1933.95     82.32 o 
   1   4   2        2.63        0.73      0.26 o 
   2   4   2      163.36      147.41      2.20 o 
   3   4   2      712.95      667.96      6.82 o 
   4   4   2        4.28        6.53      0.63 o 
   5   4   2       20.28       20.95      1.05 o 
   6   4   2       23.36       22.05      1.23 o 
   7   4   2        2.13        2.69      0.73 o 
   8   4   2       28.62       29.88      1.08 o 
  -8   5   2        0.45        0.38      1.15 o 
  -7   5   2        1.12        1.33      1.71 o 
  -6   5   2       12.89       13.26      1.05 o 
  -5   5   2        5.20        5.57      0.88 o 
  -4   5   2        0.10        1.58      0.58 o 
  -3   5   2       72.84       62.71      1.30 o 
  -2   5   2      630.59      728.48     11.60 o 
  -1   5   2      422.62      457.07     16.15 o 
   0   5   2       15.75       13.89      0.35 o 
   1   5   2      285.33      288.20      2.56 o 
   2   5   2        7.00        7.21      0.37 o 
   3   5   2      345.38      372.88      3.79 o 
   4   5   2      125.68      112.04      2.92 o 
   5   5   2       25.07       30.92      1.21 o 
   6   5   2       31.00       39.17      1.51 o 
   7   5   2        5.55        5.17      0.85 o 
   8   5   2        0.13        0.60      0.95 o 
  -8   6   2       72.90       74.16      2.32 o 
  -7   6   2      260.97      254.33      6.18 o 
  -6   6   2       17.52       18.36      1.21 o 
  -5   6   2      486.04      443.26      7.45 o 
  -4   6   2     1019.36     1077.18     10.52 o 
  -3   6   2      163.10      154.69      6.17 o 
  -2   6   2       39.84       30.66      0.66 o 
  -1   6   2     2305.24     2356.91     32.03 o 
   0   6   2       29.55       35.67      3.26 o 
   1   6   2     8611.95     8577.10    164.52 o 
   2   6   2     3006.37     2983.64     16.98 o 
   3   6   2      236.80      211.39      2.94 o 
   4   6   2      367.99      351.69      6.13 o 
   5   6   2      487.33      471.04      8.03 o 
   6   6   2        0.51        0.95      1.51 o 
   7   6   2      270.26      256.78      5.93 o 
   8   6   2       96.60       88.80      2.52 o 
  -8   7   2        0.00       -1.23      1.23 o 
  -7   7   2        6.36        6.63      0.90 o 
  -6   7   2      756.11      742.59     10.66 o 
  -5   7   2      930.30      946.61     11.30 o 
  -4   7   2       33.86       36.79      1.18 o 
  -3   7   2      131.35      142.06      4.32 o 
  -2   7   2        0.81       -0.09      0.39 o 
  -1   7   2        3.97       24.05      2.22 o 
   0   7   2      185.28      190.38      2.19 o 
   1   7   2     1257.17     1151.35     13.05 o 
   2   7   2     2006.06     2196.37     52.38 o 
   3   7   2      861.97      917.89      6.49 o 
   4   7   2       91.58      121.64      3.27 o 
   5   7   2      172.02      186.28      5.10 o 
   6   7   2      346.35      354.77      7.43 o 
   7   7   2       14.78       13.28      1.03 o 
   8   7   2        0.36        0.90      0.53 o 
  -8   8   2       15.29       16.10      0.90 o 
  -7   8   2        0.13        0.13      1.48 o 
  -6   8   2       79.84       77.80      2.31 o 
  -5   8   2      117.62       97.86      3.02 o 
  -4   8   2        0.08        0.78      0.68 o 
  -3   8   2      517.21      599.28      6.17 o 
  -2   8   2     1246.33     1468.23     57.23 o 
  -1   8   2      206.65      242.49     13.07 o 
   0   8   2      674.90      755.36     32.88 o 
   1   8   2      302.94      303.26      3.03 o 
   2   8   2      658.44      686.92      6.86 o 
   3   8   2        4.64        0.48      0.45 o 
   4   8   2        0.25        0.95      0.65 o 
   5   8   2       39.37       43.05      1.43 o 
   6   8   2        0.02       -1.63      1.63 o 
   7   8   2        0.63       -0.43      1.31 o 
  -8   9   2        8.91        7.36      0.75 o 
  -7   9   2      121.10      127.28      3.86 o 
  -6   9   2       25.45       20.47      1.23 o 
  -5   9   2      358.46      371.61      7.34 o 
  -4   9   2     1032.38     1067.60     11.36 o 
  -3   9   2        5.24        4.34      0.39 o 
  -2   9   2      151.56      157.87      7.92 o 
  -1   9   2       40.10       67.89      5.62 o 
   0   9   2      252.78      227.66      3.02 o 
   1   9   2        1.91        4.21      0.34 o 
   2   9   2       49.25       55.23      2.82 o 
   3   9   2      213.46      222.98      5.06 o 
   4   9   2      423.10      413.80      7.08 o 
   5   9   2      319.16      324.00      6.95 o 
   6   9   2      238.26      235.06      5.92 o 
   7   9   2       44.02       38.84      1.33 o 
  -8  10   2        1.38        0.95      0.63 o 
  -7  10   2      125.49      121.53      3.68 o 
  -6  10   2        5.12        5.45      0.83 o 
  -5  10   2     1161.12     1185.13     13.51 o 
  -4  10   2      741.17      784.87      9.80 o 
  -3  10   2       84.73       82.93      4.34 o 
  -2  10   2     1118.82     1023.99    107.62 o 
  -1  10   2      358.15      351.85     21.01 o 
   0  10   2       96.52       76.44      2.12 o 
   1  10   2     1079.98     1101.88      9.58 o 
   2  10   2     1172.80     1163.44     42.18 o 
   3  10   2        3.27       19.13      9.90 o 
   4  10   2       53.00       50.18      1.53 o 
   5  10   2      178.95      173.56      5.15 o 
   6  10   2        0.82        0.78      0.78 o 
   7  10   2       79.12       75.38      2.24 o 
  -7  11   2       58.20       54.72      1.61 o 
  -6  11   2       68.06       70.18      2.01 o 
  -5  11   2        2.60        3.44      0.93 o 
  -4  11   2       46.28       50.25      1.51 o 
  -3  11   2      135.75      146.06     17.79 o 
  -2  11   2       70.42       67.57     11.56 o 
  -1  11   2      277.78      338.21     15.52 o 
   0  11   2      405.46      419.90     15.65 o 
   1  11   2     1241.27     1309.88     32.33 o 
   2  11   2        3.48        2.55      0.40 o 
   3  11   2        0.17       15.25      8.67 o 
   4  11   2      184.97      184.80      4.97 o 
   5  11   2        7.97        8.31      0.95 o 
   6  11   2        0.02        0.63      0.75 o 
   7  11   2       27.01       27.23      1.08 o 
  -7  12   2       57.58       57.14      1.81 o 
  -6  12   2        2.65        4.07      0.90 o 
  -5  12   2        0.06        0.13      1.63 o 
  -4  12   2       26.98       24.59      1.21 o 
  -3  12   2      281.70      258.17     18.84 o 
  -2  12   2      351.40      318.62     67.92 o 
  -1  12   2        7.97       15.87      0.54 o 
   0  12   2      613.09      669.51     21.08 o 
   1  12   2      280.76      266.05      4.81 o 
   2  12   2      419.17      401.46      5.02 o 
   3  12   2      777.44      728.99      6.73 o 
   4  12   2      119.63      105.52      3.10 o 
   5  12   2        9.77        9.26      0.95 o 
   6  12   2        2.26        2.06      0.73 o 
   7  12   2       37.57       40.34      1.31 o 
  -7  13   2       53.70       51.18      1.56 o 
  -6  13   2       64.52       69.62      2.01 o 
  -5  13   2      156.90      152.60      4.39 o 
  -4  13   2       87.89       71.96      2.29 o 
  -3  13   2       29.09       25.70      0.99 o 
  -2  13   2      455.42      428.99     78.89 o 
  -1  13   2      690.07      674.06     17.07 o 
   0  13   2      308.20      332.82      8.77 o 
   1  13   2      212.46      187.37      3.09 o 
   2  13   2       46.53       41.41      0.87 o 
   3  13   2       11.93        9.26      0.63 o 
   4  13   2       18.75       13.96      0.93 o 
   5  13   2       18.71       26.04      1.21 o 
   6  13   2       28.68       30.35      1.26 o 
   7  13   2       13.57       12.05      0.78 o 
  -7  14   2        5.77        6.85      0.73 o 
  -6  14   2        6.40        6.68      0.83 o 
  -5  14   2      107.36      106.43      3.40 o 
  -4  14   2       36.53       34.95      1.46 o 
  -3  14   2        7.90        8.33      1.90 o 
  -2  14   2       79.66       60.73     16.12 o 
  -1  14   2      383.91      358.98     14.52 o 
   0  14   2      123.20      151.83      2.91 o 
   1  14   2      101.60      102.67      4.03 o 
   2  14   2      222.75      201.64      3.83 o 
   3  14   2        6.31        0.69      1.02 o 
   4  14   2        1.65        3.26      0.80 o 
   5  14   2       40.42       34.98      1.31 o 
   6  14   2        1.60        0.83      1.48 o 
  -7  15   2       63.58       60.75      1.91 o 
  -6  15   2      161.40      159.94      4.77 o 
  -5  15   2      103.12      102.96      3.20 o 
  -4  15   2       14.48       13.28      1.23 o 
  -3  15   2        0.68        4.17      3.92 o 
  -2  15   2      195.87      167.86     40.36 o 
  -1  15   2      561.24      591.25     21.04 o 
   0  15   2      480.80      530.13     15.59 o 
   1  15   2      422.92      387.11      4.85 o 
   2  15   2        1.04        3.90      0.55 o 
   3  15   2       36.22       47.78      2.90 o 
   4  15   2        1.75       -1.08      1.78 o 
   5  15   2      169.59      181.40      5.17 o 
   6  15   2      189.72      176.78      4.70 o 
  -6  16   2        1.35        1.10      1.31 o 
  -5  16   2       38.66       35.71      1.41 o 
  -4  16   2      157.29      137.37      4.11 o 
  -3  16   2      100.39       75.32     25.73 o 
  -2  16   2      259.08      191.97     54.09 o 
  -1  16   2      184.72      165.45      3.35 o 
   0  16   2      177.57      173.07      7.13 o 
   1  16   2      177.87      188.69      3.53 o 
   2  16   2       57.70       60.44      1.26 o 
   3  16   2      115.59      115.05      5.21 o 
   4  16   2       15.66       14.29      1.08 o 
   5  16   2        2.58        1.66      1.66 o 
   6  16   2        4.93        0.50      1.26 o 
  -6  17   2        0.12        0.10      1.25 o 
  -5  17   2        0.02        1.20      0.73 o 
  -4  17   2        5.26        4.29      0.95 o 
  -3  17   2        0.46        1.35      2.23 o 
  -2  17   2       13.11        9.67      2.02 o 
  -1  17   2        2.76        2.92      0.62 o 
   0  17   2      165.46      165.63      3.37 o 
   1  17   2      211.67      200.69      7.68 o 
   2  17   2       20.40       17.97      1.03 o 
   3  17   2        7.99        6.92      0.58 o 
   4  17   2       36.99       34.00      1.31 o 
   5  17   2        0.57        1.83      0.65 o 
   6  17   2       16.12       17.88      0.85 o 
  -6  18   2        1.31        2.59      0.60 o 
  -5  18   2       19.99       18.13      1.08 o 
  -4  18   2       95.72       74.87      2.22 o 
  -3  18   2      446.56      350.08    142.94 o 
  -2  18   2      334.90      270.19     78.57 o 
  -1  18   2        7.58        9.33      1.14 o 
   0  18   2       32.12       33.78      1.26 o 
   1  18   2      107.09      114.44      2.31 o 
   2  18   2       20.60       22.57      0.81 o 
   3  18   2       29.33       30.26      0.95 o 
   4  18   2       15.25       14.59      0.98 o 
   5  18   2       11.11       11.45      0.95 o 
  -5  19   2       58.58       51.71      1.66 o 
  -4  19   2        3.84        4.47      0.85 o 
  -3  19   2       72.66       48.50     18.91 o 
  -2  19   2      137.78      121.81     30.90 o 
  -1  19   2      324.93      342.75      8.58 o 
   0  19   2      640.75      668.15      7.16 o 
   1  19   2      217.39      206.74      3.96 o 
   2  19   2        1.16       -0.54      1.09 o 
   3  19   2        3.17        4.26      0.55 o 
   4  19   2        4.01        5.50      0.78 o 
   5  19   2       85.48       87.70      2.74 o 
  -5  20   2        0.05        0.58      0.58 o 
  -4  20   2        0.42        0.02      1.09 o 
  -3  20   2        8.91        5.47      3.20 o 
  -2  20   2        8.71        6.02      0.66 o 
  -1  20   2       80.70       76.58      4.06 o 
   0  20   2       16.54       18.93      1.16 o 
   1  20   2        5.76        6.46      0.57 o 
   2  20   2        0.78        0.02      0.96 o 
   3  20   2       12.28        9.72      0.59 o 
   4  20   2        2.50        0.83      0.74 o 
   5  20   2        0.23        0.68      1.03 o 
  -5  21   2       30.16       27.94      1.03 o 
  -4  21   2       43.31       36.97      3.95 o 
  -3  21   2        0.22       -0.40      0.98 o 
  -2  21   2      155.52      133.65     30.13 o 
  -1  21   2      101.00      100.38      2.11 o 
   0  21   2        2.61        0.84      1.31 o 
   1  21   2       31.28       28.36      0.91 o 
   2  21   2      154.40      151.48      3.18 o 
   3  21   2        4.75        4.26      1.13 o 
   4  21   2       35.14       39.24      2.00 o 
  -4  22   2       33.61       32.90      4.21 o 
  -3  22   2      171.28       99.69     51.77 o 
  -2  22   2       85.18       72.22     11.25 o 
  -1  22   2       28.14       30.04      0.85 o 
   0  22   2       24.05       22.69      1.88 o 
   1  22   2        3.58        4.09      0.50 o 
   2  22   2       79.68       77.07      1.67 o 
   3  22   2      159.37      162.72      4.24 o 
   4  22   2       53.88       58.47      1.91 o 
  -4  23   2        9.79       11.63      1.19 o 
  -3  23   2        0.12        0.16      0.58 o 
  -2  23   2        1.90        2.47      0.50 o 
  -1  23   2        0.16        1.33      0.70 o 
   0  23   2       21.39       22.78      0.94 o 
   1  23   2        4.28        2.92      1.31 o 
   2  23   2        3.68        2.96      0.46 o 
   3  23   2       11.95        9.94      0.89 o 
  -3  24   2       26.89       19.93      5.84 o 
  -2  24   2       16.42       16.47      1.56 o 
  -1  24   2        1.26        2.87      0.87 o 
   0  24   2       22.69       21.66      0.78 o 
   1  24   2       13.07       14.17      1.75 o 
   2  24   2       20.27       23.52      0.78 o 
  -2  25   2       29.88       25.02      0.66 o 
  -1  25   2        6.52        7.07      0.48 o 
   0  25   2        3.13        2.04      0.43 o 
   1  25   2        9.44        9.08      0.78 o 
  -8   1   3        6.27        9.24      0.78 o 
  -7   1   3      110.50      118.48      3.85 o 
  -6   1   3      191.67      190.63      5.30 o 
  -5   1   3        1.29        0.65      1.10 o 
  -4   1   3      242.18      283.96      5.14 o 
  -3   1   3      753.61      806.64      5.46 o 
  -2   1   3      777.35      713.11      4.55 o 
  -1   1   3      233.86      208.88      2.16 o 
   0   1   3     3233.18     3212.01     11.18 o 
   1   1   3     5955.99     5896.30     20.83 o 
   2   1   3       48.19       22.30      1.09 o 
   3   1   3      242.67      194.80      2.84 o 
   4   1   3        7.44        6.88      0.60 o 
   5   1   3       15.82       14.16      1.00 o 
   6   1   3      110.17      110.09      3.27 o 
   7   1   3        4.93        3.64      0.80 o 
   8   1   3       90.94       88.59      2.42 o 
  -8   2   3        1.47        2.13      0.68 o 
  -7   2   3       11.21       12.05      1.05 o 
  -6   2   3        4.82        9.01      0.93 o 
  -5   2   3      340.97      348.27      6.47 o 
  -4   2   3      456.11      387.12      6.02 o 
  -3   2   3        1.37        5.17      0.35 o 
  -2   2   3        0.13        3.19      1.62 o 
  -1   2   3      798.82      764.98     12.07 o 
   0   2   3     1229.94     1328.61     14.05 o 
   1   2   3     1272.42     1179.74      8.89 o 
   2   2   3      499.68      461.84      3.86 o 
   3   2   3      535.64      521.80      4.71 o 
   4   2   3        2.33        3.71      0.60 o 
   5   2   3       36.57       32.01      1.26 o 
   6   2   3      513.49      537.69      8.98 o 
   7   2   3      174.52      161.09      4.77 o 
   8   2   3       29.49       24.18      0.90 o 
  -8   3   3        0.33       -1.15      1.15 o 
  -7   3   3       30.24       28.66      1.31 o 
  -6   3   3       88.65       79.11      2.54 o 
  -5   3   3      191.41      171.54      4.72 o 
  -4   3   3       14.11       11.83      0.70 o 
  -3   3   3      384.21      414.12      8.56 o 
  -2   3   3      652.00      708.39     17.63 o 
  -1   3   3     2425.48     2437.85     67.39 o 
   0   3   3     1881.68     1856.87     17.73 o 
   1   3   3      135.09      158.17      2.06 o 
   2   3   3     1353.25     1298.31      8.74 o 
   3   3   3      341.77      324.15      3.70 o 
   4   3   3        1.43        0.93      1.03 o 
   5   3   3        9.53       12.83      0.88 o 
   6   3   3      117.34      122.71      3.83 o 
   7   3   3      144.02      136.57      3.68 o 
  -8   4   3       18.24       15.24      0.93 o 
  -7   4   3        9.16        8.99      0.90 o 
  -6   4   3       25.99       34.49      1.33 o 
  -5   4   3      275.13      319.66      6.33 o 
  -4   4   3      169.35      183.15      4.29 o 
  -3   4   3        1.87        2.65      0.51 o 
  -2   4   3       92.24       74.76      2.22 o 
  -1   4   3        1.64        5.32      0.32 o 
   0   4   3     1472.41     1363.88     30.39 o 
   1   4   3      833.22      753.12      4.77 o 
   2   4   3      261.99      284.83      6.32 o 
   3   4   3     1349.12     1374.20     28.20 o 
   4   4   3      311.43      286.20      5.71 o 
   5   4   3       51.83       53.80      1.68 o 
   6   4   3       15.63       17.88      1.08 o 
   7   4   3       38.37       40.13      1.31 o 
  -8   5   3       48.12       50.24      1.43 o 
  -7   5   3      191.63      203.62      5.43 o 
  -6   5   3      438.69      464.86      8.35 o 
  -5   5   3       39.96       28.35      1.16 o 
  -4   5   3        3.79        5.80      0.73 o 
  -3   5   3      308.57      334.33      6.18 o 
  -2   5   3        5.74        4.71      0.32 o 
  -1   5   3      665.54      632.14     23.90 o 
   0   5   3       72.19       83.15      2.68 o 
   1   5   3      324.14      339.18      5.60 o 
   2   5   3      135.86      124.11      2.13 o 
   3   5   3      918.66      906.76     20.04 o 
   4   5   3      222.85      214.41      4.98 o 
   5   5   3      258.25      241.47      5.90 o 
   6   5   3      102.08       98.00      2.85 o 
   7   5   3       11.84       19.89      1.05 o 
  -8   6   3       21.38       22.58      1.03 o 
  -7   6   3        6.39        5.55      0.88 o 
  -6   6   3        0.21       -1.23      1.63 o 
  -5   6   3       14.21       20.21      1.08 o 
  -4   6   3       13.84       15.72      0.85 o 
  -3   6   3       84.40       84.66      1.65 o 
  -2   6   3      154.60      149.77      3.45 o 
  -1   6   3       48.15       21.41      0.48 o 
   0   6   3     1077.21     1123.75     25.09 o 
   1   6   3      435.18      438.22     14.81 o 
   2   6   3      422.15      509.76      4.43 o 
   3   6   3       25.21       31.82      0.75 o 
   4   6   3        2.10        1.56      0.68 o 
   5   6   3       76.15       74.87      2.24 o 
   6   6   3        0.05        0.40      1.46 o 
   7   6   3        5.31        6.48      0.83 o 
  -8   7   3       10.28       13.13      0.80 o 
  -7   7   3       37.68       42.34      1.48 o 
  -6   7   3        6.49       10.49      0.95 o 
  -5   7   3        3.26        4.79      0.85 o 
  -4   7   3        1.56        4.32      0.80 o 
  -3   7   3        4.33        4.51      1.85 o 
  -2   7   3      280.78      304.79      3.33 o 
  -1   7   3      126.80       99.72      2.93 o 
   0   7   3      412.72      469.48      6.39 o 
   1   7   3      128.80      137.14      6.90 o 
   2   7   3        5.79        5.20      0.67 o 
   3   7   3       70.62       54.93      1.17 o 
   4   7   3      502.09      536.51      8.19 o 
   5   7   3      204.36      220.08      5.66 o 
   6   7   3        6.29        6.45      0.93 o 
   7   7   3       18.15       23.48      1.08 o 
  -8   8   3        2.52        2.41      0.60 o 
  -7   8   3        1.47        3.34      0.83 o 
  -6   8   3        2.74        1.08      1.78 o 
  -5   8   3      465.20      497.45      8.46 o 
  -4   8   3      834.20      807.63      9.83 o 
  -3   8   3       45.58       39.64      0.78 o 
  -2   8   3      110.29      137.95      2.34 o 
  -1   8   3      810.95      847.29     13.14 o 
   0   8   3        3.84        6.19      0.35 o 
   1   8   3      501.81      470.61      8.43 o 
   2   8   3      542.31      540.06      5.98 o 
   3   8   3      177.83      181.72      3.08 o 
   4   8   3        8.05        7.76      0.83 o 
   5   8   3       54.14       61.50      1.76 o 
   6   8   3      184.28      189.53      5.30 o 
   7   8   3      134.81      134.63      4.01 o 
  -8   9   3        0.05       -0.90      1.03 o 
  -7   9   3       11.94       13.13      1.03 o 
  -6   9   3       72.42       74.23      2.16 o 
  -5   9   3        0.34        0.00      0.90 o 
  -4   9   3       49.90       50.76      1.43 o 
  -3   9   3       66.71       73.89      3.56 o 
  -2   9   3       23.38       23.29      0.58 o 
  -1   9   3      475.14      539.54     15.84 o 
   0   9   3      145.44      180.81      2.97 o 
   1   9   3      764.41      746.24      9.65 o 
   2   9   3       39.13       36.41      1.17 o 
   3   9   3       67.04       69.65      1.52 o 
   4   9   3      135.29      125.72      3.60 o 
   5   9   3       10.13       16.07      1.08 o 
   6   9   3        0.10        1.00      1.25 o 
   7   9   3        0.34        1.05      1.05 o 
  -7  10   3        0.79       -0.10      1.18 o 
  -6  10   3        1.09        0.13      1.61 o 
  -5  10   3      181.36      193.89      5.48 o 
  -4  10   3      362.38      397.92      7.19 o 
  -3  10   3        4.80        4.24      0.44 o 
  -2  10   3       43.99       46.95      1.01 o 
  -1  10   3       11.05        5.00      0.37 o 
   0  10   3       55.25       59.86      2.52 o 
   1  10   3      166.90      158.98      2.66 o 
   2  10   3      289.95      286.99      3.79 o 
   3  10   3        0.16       -0.44      0.85 o 
   4  10   3        3.92        0.50      1.41 o 
   5  10   3        8.82       12.55      0.95 o 
   6  10   3       96.06       92.18      3.02 o 
   7  10   3       58.42       57.45      1.69 o 
  -7  11   3       78.60       88.19      2.74 o 
  -6  11   3       18.98       23.08      1.18 o 
  -5  11   3       47.44       44.67      1.63 o 
  -4  11   3       95.76      100.83      3.07 o 
  -3  11   3      185.52      190.61      3.33 o 
  -2  11   3       65.72       55.44      1.20 o 
  -1  11   3      120.75      156.88     13.74 o 
   0  11   3      137.16      108.85      2.23 o 
   1  11   3       28.84       30.63      0.75 o 
   2  11   3      330.24      341.73      7.87 o 
   3  11   3      409.81      405.73      8.66 o 
   4  11   3      378.54      383.08      7.47 o 
   5  11   3      292.89      271.88      6.41 o 
   6  11   3       72.66       68.41      1.96 o 
   7  11   3       24.89       28.29      1.00 o 
  -7  12   3        0.95        0.93      1.20 o 
  -6  12   3       16.97       19.64      1.13 o 
  -5  12   3      409.94      374.66      7.73 o 
  -4  12   3      795.53      795.87     10.86 o 
  -3  12   3        6.30        4.81      0.51 o 
  -2  12   3        0.11        3.67      1.33 o 
  -1  12   3      290.26      280.47     10.03 o 
   0  12   3       48.71       38.85      0.83 o 
   1  12   3       83.56       75.35      1.64 o 
   2  12   3      163.50      149.57      3.01 o 
   3  12   3        3.98        6.19      0.75 o 
   4  12   3       46.34       45.72      1.48 o 
   5  12   3       18.27       12.36      1.05 o 
   6  12   3        0.11        0.43      0.65 o 
   7  12   3       16.34       17.98      0.83 o 
  -7  13   3       54.58       56.69      1.69 o 
  -6  13   3      122.20      110.75      3.28 o 
  -5  13   3       34.91       36.18      1.51 o 
  -4  13   3        3.65        4.22      0.93 o 
  -3  13   3        3.01        2.49      1.08 o 
  -2  13   3       49.19       59.08      1.26 o 
  -1  13   3       95.68       83.14      1.71 o 
   0  13   3       23.58       27.30      0.78 o 
   1  13   3        0.95        1.94      0.44 o 
   2  13   3        9.90       13.94      1.18 o 
   3  13   3       69.67       76.87      1.63 o 
   4  13   3      131.27      157.52      4.23 o 
   5  13   3      117.56      112.79      3.22 o 
   6  13   3       33.07       32.72      1.28 o 
  -7  14   3        0.42        0.53      1.10 o 
  -6  14   3        4.40        7.23      0.90 o 
  -5  14   3        1.01        1.08      1.73 o 
  -4  14   3      167.43      192.59      5.42 o 
  -3  14   3       65.17       66.20      1.47 o 
  -2  14   3      157.78      156.16      6.59 o 
  -1  14   3        0.79        2.21      0.46 o 
   0  14   3      102.50      101.15      4.22 o 
   1  14   3     1037.88     1000.15      8.10 o 
   2  14   3      253.34      233.24      6.34 o 
   3  14   3      184.53      187.85      3.67 o 
   4  14   3      100.21       86.13      2.59 o 
   5  14   3       48.92       60.83      1.71 o 
   6  14   3      141.24      131.72      3.86 o 
  -7  15   3        0.49        0.00      0.95 o 
  -6  15   3       27.69       28.92      1.26 o 
  -5  15   3       12.64       19.99      1.15 o 
  -4  15   3       14.93       16.65      1.23 o 
  -3  15   3      145.23      156.00      8.91 o 
  -2  15   3      319.75      305.60      4.55 o 
  -1  15   3      160.51      165.04      7.77 o 
   0  15   3       37.34       34.94      0.91 o 
   1  15   3       44.96       41.44      1.61 o 
   2  15   3       10.02        8.55      0.98 o 
   3  15   3        0.98        0.86      0.88 o 
   4  15   3        4.10        5.07      0.80 o 
   5  15   3        0.12       -0.23      1.48 o 
   6  15   3        0.03       -0.08      1.03 o 
  -6  16   3       55.10       52.96      1.68 o 
  -5  16   3       51.35       49.95      1.58 o 
  -4  16   3       17.45       13.26      1.08 o 
  -3  16   3        0.17        0.05      1.22 o 
  -2  16   3      166.30      170.50      9.17 o 
  -1  16   3       61.42       69.92      4.11 o 
   0  16   3      355.17      374.80      5.10 o 
   1  16   3       54.27       55.29      2.78 o 
   2  16   3       62.48       61.83      2.78 o 
   3  16   3       77.82       88.09      1.83 o 
   4  16   3        0.01        0.00      1.53 o 
   5  16   3       81.01       81.02      2.52 o 
   6  16   3       22.43       15.93      0.80 o 
  -6  17   3       28.19       29.62      1.06 o 
  -5  17   3        2.30        0.23      1.46 o 
  -4  17   3       18.79       16.12      1.18 o 
  -3  17   3       93.88       86.16      9.99 o 
  -2  17   3      337.36      322.36      8.92 o 
  -1  17   3      575.49      572.48     11.96 o 
   0  17   3      548.15      538.72     11.62 o 
   1  17   3      265.56      275.70      6.94 o 
   2  17   3       39.15       27.46      0.87 o 
   3  17   3       43.16       47.86      1.90 o 
   4  17   3      107.69      124.32      3.75 o 
   5  17   3       59.60       56.22      1.79 o 
  -6  18   3        0.95        0.28      1.03 o 
  -5  18   3       21.74       19.59      1.11 o 
  -4  18   3       23.28       24.54      1.23 o 
  -3  18   3       13.85       15.71      0.76 o 
  -2  18   3        3.57        5.27      0.88 o 
  -1  18   3       21.98       28.21      0.96 o 
   0  18   3      225.41      238.75      4.27 o 
   1  18   3        7.63        9.37      1.20 o 
   2  18   3       53.61       58.32      3.66 o 
   3  18   3       22.31       18.16      0.82 o 
   4  18   3        0.28       -1.10      1.43 o 
   5  18   3       74.81       80.09      2.52 o 
  -5  19   3       10.27        9.11      0.88 o 
  -4  19   3       57.19       48.99      1.48 o 
  -3  19   3       64.57       64.72      4.92 o 
  -2  19   3        5.22        6.38      0.66 o 
  -1  19   3       39.62       44.03      1.51 o 
   0  19   3       70.00       76.74      1.64 o 
   1  19   3        1.02        2.11      0.88 o 
   2  19   3        3.22        3.33      0.60 o 
   3  19   3        0.14        0.66      0.89 o 
   4  19   3       10.09        9.69      0.78 o 
   5  19   3        7.14        8.59      0.68 o 
  -5  20   3       47.22       42.17      1.26 o 
  -4  20   3       35.81       35.52      2.32 o 
  -3  20   3       19.60       18.25      2.57 o 
  -2  20   3       55.04       56.41      1.46 o 
  -1  20   3        8.10        8.04      0.66 o 
   0  20   3       40.32       46.73      1.03 o 
   1  20   3      128.07      128.75      2.66 o 
   2  20   3      157.29      153.44      3.05 o 
   3  20   3       20.60       17.35      1.28 o 
   4  20   3        0.07       -0.81      0.81 o 
  -4  21   3        9.19        5.50      0.52 o 
  -3  21   3       18.35       17.06      1.88 o 
  -2  21   3       16.50       16.35      0.75 o 
  -1  21   3       64.78       60.98      2.15 o 
   0  21   3       33.46       31.09      0.87 o 
   1  21   3        4.57        4.02      1.56 o 
   2  21   3        5.74        7.88      0.59 o 
   3  21   3       51.70       63.43      1.40 o 
   4  21   3       43.68       45.87      1.06 o 
  -4  22   3       12.21       10.07      0.50 o 
  -3  22   3        0.05        0.02      1.10 o 
  -2  22   3       13.51       14.55      0.67 o 
  -1  22   3        0.14       -0.24      1.12 o 
   0  22   3       10.17       15.22      0.71 o 
   1  22   3       47.20       47.49      1.00 o 
   2  22   3       28.99       27.60      0.83 o 
   3  22   3       34.56       37.68      0.87 o 
  -3  23   3        5.53        6.87      0.78 o 
  -2  23   3       17.55       18.37      0.79 o 
  -1  23   3       12.60       14.98      0.65 o 
   0  23   3       46.61       48.61      1.11 o 
   1  23   3       32.22       31.31      1.17 o 
   2  23   3       43.85       50.41      1.07 o 
   3  23   3       92.74       89.67      3.04 o 
  -2  24   3        1.06        0.67      0.73 o 
  -1  24   3        0.15       -0.37      0.80 o 
   0  24   3       61.57       59.73      3.75 o 
   1  24   3      115.26      114.46      3.35 o 
   2  24   3       25.99       29.40      1.24 o 
  -1  25   3       11.42       13.20      0.62 o 
   0  25   3        7.54        7.90      1.52 o 
  -8   0   4        7.04        7.28      0.70 o 
  -7   0   4       90.96       88.08      2.67 o 
  -6   0   4      219.75      213.20      5.74 o 
  -5   0   4      294.73      284.31      6.16 o 
  -4   0   4       11.63       18.78      0.98 o 
  -3   0   4      212.28      241.63      3.18 o 
  -2   0   4      127.16      115.69      3.47 o 
  -1   0   4      495.28      420.45      3.63 o 
   0   0   4     8965.24     9428.38     63.69 o 
   1   0   4     3722.64     3543.51     13.79 o 
   2   0   4       37.73       42.58      0.89 o 
   3   0   4      635.94      652.34     10.41 o 
   4   0   4      107.28      106.39      3.15 o 
   5   0   4      149.56      165.25      4.87 o 
   6   0   4     1365.09     1313.32     14.48 o 
   7   0   4      190.00      180.28      4.67 o 
  -8   1   4        1.47        0.43      1.05 o 
  -7   1   4        7.39        7.73      0.75 o 
  -6   1   4      121.18      114.43      3.68 o 
  -5   1   4       47.97       51.11      1.56 o 
  -4   1   4      557.72      562.45      7.83 o 
  -3   1   4       68.63       79.96      2.35 o 
  -2   1   4       91.22       90.88      1.84 o 
  -1   1   4     1704.79     1686.33     20.53 o 
   0   1   4       13.80       22.00      0.78 o 
   1   1   4     1490.63     1434.16     13.00 o 
   2   1   4       37.00       35.47      1.60 o 
   3   1   4        6.32       10.33      0.63 o 
   4   1   4       97.40      103.24      3.17 o 
   5   1   4        0.66       -0.28      1.36 o 
   6   1   4       24.52       26.85      1.31 o 
   7   1   4        3.57        3.87      0.75 o 
  -8   2   4        0.35        0.60      0.53 o 
  -7   2   4        0.10        0.38      1.38 o 
  -6   2   4        5.19        4.49      0.83 o 
  -5   2   4       16.67       15.85      0.98 o 
  -4   2   4      112.74      123.95      3.65 o 
  -3   2   4      126.08      126.03      2.33 o 
  -2   2   4     1190.81     1222.38     23.08 o 
  -1   2   4      422.61      429.10      3.74 o 
   0   2   4     1259.20     1243.20     23.20 o 
   1   2   4     1454.13     1490.91      7.85 o 
   2   2   4      144.09      138.03      2.73 o 
   3   2   4       86.27       87.83      1.77 o 
   4   2   4       15.76       17.55      0.95 o 
   5   2   4       19.06       20.64      1.08 o 
   6   2   4       22.57       24.41      1.28 o 
   7   2   4        2.59        2.06      0.75 o 
  -8   3   4       14.45       14.44      0.85 o 
  -7   3   4        3.13        2.74      0.63 o 
  -6   3   4       48.16       45.15      1.51 o 
  -5   3   4        8.74        8.18      0.85 o 
  -4   3   4      637.06      617.78      8.26 o 
  -3   3   4      640.85      590.82      5.94 o 
  -2   3   4      370.36      347.44      3.58 o 
  -1   3   4     2238.00     2270.92     27.13 o 
   0   3   4     1238.57     1337.80     21.12 o 
   1   3   4      247.96      232.49      2.88 o 
   2   3   4     1217.88     1201.99     14.99 o 
   3   3   4     1172.98     1069.57     35.25 o 
   4   3   4      109.15      104.79      3.00 o 
   5   3   4        9.76        9.87      0.95 o 
   6   3   4       34.51       34.25      1.41 o 
   7   3   4      300.29      286.97      5.71 o 
  -8   4   4        1.25        0.18      1.05 o 
  -7   4   4        8.93        9.84      0.85 o 
  -6   4   4      116.72      108.83      3.27 o 
  -5   4   4      224.56      225.44      5.61 o 
  -4   4   4        9.61       15.74      0.93 o 
  -3   4   4      273.95      279.27      3.54 o 
  -2   4   4        1.42        1.89      0.34 o 
  -1   4   4      683.57      586.26     17.67 o 
   0   4   4     3396.98     3526.42     17.97 o 
   1   4   4      618.74      569.75      4.68 o 
   2   4   4      471.41      469.00      4.55 o 
   3   4   4      544.63      569.56      5.59 o 
   4   4   4       27.00       21.28      1.08 o 
   5   4   4      112.56      121.66      3.68 o 
   6   4   4      396.30      396.39      7.58 o 
   7   4   4       85.04       83.41      2.49 o 
  -8   5   4        1.34        2.59      0.55 o 
  -7   5   4        1.56       -0.95      1.56 o 
  -6   5   4       19.70       21.42      1.23 o 
  -5   5   4      102.47       96.92      2.90 o 
  -4   5   4      387.39      396.65      6.82 o 
  -3   5   4      479.74      463.17      4.70 o 
  -2   5   4      200.38      207.16      3.81 o 
  -1   5   4      403.85      466.21      9.11 o 
   0   5   4        4.34        6.90      1.15 o 
   1   5   4      243.15      249.80      3.14 o 
   2   5   4        9.73       25.22      4.66 o 
   3   5   4      207.96      185.62     10.59 o 
   4   5   4       29.15       20.95      1.11 o 
   5   5   4       93.94       98.60      3.15 o 
   6   5   4       31.67       28.94      1.26 o 
   7   5   4       13.84       14.36      0.93 o 
  -8   6   4        0.06       -1.05      1.05 o 
  -7   6   4       32.33       39.67      1.41 o 
  -6   6   4       59.90       52.81      1.63 o 
  -5   6   4       32.08       29.67      1.28 o 
  -4   6   4      598.45      619.95      8.66 o 
  -3   6   4      141.51      125.87      2.54 o 
  -2   6   4      981.57     1039.43     12.33 o 
  -1   6   4        2.44        5.27      1.44 o 
   0   6   4       73.08       59.26      1.37 o 
   1   6   4     4147.67     4079.08     16.15 o 
   2   6   4      799.98      804.70     11.90 o 
   3   6   4      198.12      170.22      4.59 o 
   4   6   4      399.34      384.67      7.25 o 
   5   6   4      233.44      247.65      6.17 o 
   6   6   4      150.64      141.02      3.91 o 
   7   6   4       22.74       19.24      0.98 o 
  -8   7   4       23.43       25.05      0.98 o 
  -7   7   4        6.30        6.73      0.80 o 
  -6   7   4      112.18      101.00      3.12 o 
  -5   7   4       15.67       14.24      1.05 o 
  -4   7   4      422.12      405.96      7.20 o 
  -3   7   4      113.44      101.64      2.08 o 
  -2   7   4       34.38       33.43      0.69 o 
  -1   7   4       34.31       41.99      0.91 o 
   0   7   4      210.35      195.83      4.86 o 
   1   7   4     1356.17     1327.58     12.43 o 
   2   7   4     1513.64     1439.52     20.68 o 
   3   7   4      585.70      579.02      5.97 o 
   4   7   4       48.55       46.81      1.53 o 
   5   7   4       15.17       15.79      1.08 o 
   6   7   4        1.61        3.19      0.70 o 
   7   7   4       59.11       56.93      1.61 o 
  -8   8   4        0.89        0.65      0.90 o 
  -7   8   4        6.26        6.13      0.75 o 
  -6   8   4       10.66       10.87      1.08 o 
  -5   8   4      194.75      197.34      5.48 o 
  -4   8   4       95.39      102.30      2.95 o 
  -3   8   4        1.82        2.47      0.46 o 
  -2   8   4      297.72      288.44      3.71 o 
  -1   8   4        5.28        5.90      2.35 o 
   0   8   4      130.23      113.95      2.22 o 
   1   8   4      565.72      568.89      9.82 o 
   2   8   4        6.34        6.83      0.58 o 
   3   8   4       10.68       14.01      0.73 o 
   4   8   4      350.72      349.45      7.16 o 
   5   8   4       54.61       50.84      1.63 o 
   6   8   4        4.24        4.67      0.80 o 
   7   8   4        3.26        2.56      0.65 o 
  -7   9   4       71.50       75.51      2.29 o 
  -6   9   4       15.87       15.04      1.05 o 
  -5   9   4      199.45      204.53      5.71 o 
  -4   9   4      123.18      127.16      3.65 o 
  -3   9   4       17.13       17.38      0.70 o 
  -2   9   4       22.46       20.14      0.99 o 
  -1   9   4      152.57      153.76      5.46 o 
   0   9   4       66.52       60.60      1.24 o 
   1   9   4     1309.18     1313.88      8.51 o 
   2   9   4     2333.37     2318.83     24.32 o 
   3   9   4     1033.36      991.97      8.26 o 
   4   9   4      469.87      423.56      7.87 o 
   5   9   4       53.70       49.40      1.48 o 
   6   9   4       32.67       38.47      1.31 o 
   7   9   4       92.16       92.35      2.54 o 
  -7  10   4       12.61       16.82      0.98 o 
  -6  10   4       87.16       85.78      2.69 o 
  -5  10   4      456.82      438.02      8.27 o 
  -4  10   4      272.24      259.52      6.10 o 
  -3  10   4        0.73        0.44      0.78 o 
  -2  10   4        0.35       -0.25      0.51 o 
  -1  10   4        6.14        0.87      0.74 o 
   0  10   4       88.13       93.18      3.80 o 
   1  10   4      254.23      247.99      5.05 o 
   2  10   4        0.67        1.93      1.91 o 
   3  10   4      424.65      452.87      6.95 o 
   4  10   4      211.07      193.16      5.46 o 
   5  10   4       61.50       63.22      1.96 o 
   6  10   4       65.88       69.20      2.06 o 
  -7  11   4       10.66       12.30      0.80 o 
  -6  11   4       35.88       39.45      1.48 o 
  -5  11   4       91.75       89.51      2.59 o 
  -4  11   4       36.32       31.18      1.31 o 
  -3  11   4       17.02       20.35      0.70 o 
  -2  11   4       10.72       10.13      0.56 o 
  -1  11   4        1.56        4.23      0.73 o 
   0  11   4      301.36      308.91      5.77 o 
   1  11   4        7.83        9.82      1.03 o 
   2  11   4      112.86      109.76      2.38 o 
   3  11   4      204.44      184.23      3.65 o 
   4  11   4       20.78       16.75      1.08 o 
   5  11   4       54.96       49.20      1.53 o 
   6  11   4       10.07        8.99      0.85 o 
  -7  12   4       13.90       13.69      0.90 o 
  -6  12   4       69.21       71.95      2.24 o 
  -5  12   4       89.13       83.99      2.57 o 
  -4  12   4       47.09       38.33      1.61 o 
  -3  12   4        3.41        5.07      0.56 o 
  -2  12   4       27.39       34.97      1.54 o 
  -1  12   4      110.23       96.91      2.25 o 
   0  12   4      259.99      263.07      6.08 o 
   1  12   4      620.53      601.92      6.13 o 
   2  12   4      275.30      252.96      4.16 o 
   3  12   4       83.56       92.45      3.89 o 
   4  12   4      335.81      325.63      7.15 o 
   5  12   4      255.41      267.28      6.25 o 
   6  12   4      128.83      124.53      3.78 o 
  -7  13   4       24.42       22.33      0.93 o 
  -6  13   4       81.71       78.30      2.44 o 
  -5  13   4      174.35      181.21      5.33 o 
  -4  13   4      718.23      708.98     10.57 o 
  -3  13   4       46.13       49.07      1.04 o 
  -2  13   4       55.66       66.82      1.44 o 
  -1  13   4      600.83      579.81     26.41 o 
   0  13   4       18.48       23.60      0.73 o 
   1  13   4      614.58      617.94      8.08 o 
   2  13   4      667.38      668.19      6.92 o 
   3  13   4      116.38      113.95      2.97 o 
   4  13   4       38.37       32.57      1.33 o 
   5  13   4        0.75        0.23      1.38 o 
   6  13   4       32.00       32.17      1.11 o 
  -6  14   4        0.03       -0.30      1.33 o 
  -5  14   4       30.35       23.97      1.28 o 
  -4  14   4        9.87       12.68      1.08 o 
  -3  14   4       92.16       90.46      1.94 o 
  -2  14   4       12.33       10.61      1.88 o 
  -1  14   4       59.01       65.76      1.65 o 
   0  14   4        4.55        4.73      0.55 o 
   1  14   4       92.75       98.03      2.09 o 
   2  14   4       19.44       25.35      0.84 o 
   3  14   4        0.00        2.31      1.51 o 
   4  14   4       46.46       43.38      1.43 o 
   5  14   4       77.04       74.24      2.24 o 
   6  14   4        5.69        3.97      0.63 o 
  -6  15   4        4.26        6.05      0.73 o 
  -5  15   4       35.89       34.37      1.33 o 
  -4  15   4       10.58       11.57      1.08 o 
  -3  15   4      242.48      239.19      4.30 o 
  -2  15   4      297.27      284.07      5.99 o 
  -1  15   4       18.05       20.23      0.77 o 
   0  15   4        0.99        3.51      1.03 o 
   1  15   4      158.07      161.17      3.19 o 
   2  15   4       61.90       56.99      1.20 o 
   3  15   4      600.07      583.32      6.66 o 
   4  15   4       55.10       52.95      1.61 o 
   5  15   4       23.09       19.19      0.95 o 
  -6  16   4       48.03       49.46      1.53 o 
  -5  16   4       54.78       54.21      1.68 o 
  -4  16   4       15.17        9.89      1.03 o 
  -3  16   4       36.13       32.67      1.77 o 
  -2  16   4      432.75      444.95      5.82 o 
  -1  16   4      420.76      407.86     17.17 o 
   0  16   4      335.17      352.25      5.13 o 
   1  16   4      790.57      798.76      7.86 o 
   2  16   4      108.91      109.35      2.32 o 
   3  16   4       43.00       49.40      1.12 o 
   4  16   4       66.65       67.74      1.96 o 
   5  16   4       91.32       97.34      2.92 o 
  -6  17   4       19.04       11.91      0.83 o 
  -5  17   4        1.29        0.20      0.70 o 
  -4  17   4      152.65      134.84      3.96 o 
  -3  17   4        2.02        0.96      0.87 o 
  -2  17   4       69.80       70.81      2.97 o 
  -1  17   4       33.62       30.95      2.44 o 
   0  17   4       18.84       20.27      0.81 o 
   1  17   4        0.22       -0.50      0.71 o 
   2  17   4        8.45        8.44      0.66 o 
   3  17   4        7.13        8.06      0.62 o 
   4  17   4       20.81       17.51      1.05 o 
   5  17   4        1.10        0.15      1.03 o 
  -5  18   4        3.06        4.27      0.70 o 
  -4  18   4       44.53       43.69      1.48 o 
  -3  18   4       55.88       58.07      1.26 o 
  -2  18   4       10.29       11.45      1.46 o 
  -1  18   4      192.60      189.06      4.10 o 
   0  18   4      101.67      106.15      2.25 o 
   1  18   4       54.56       52.31      1.14 o 
   2  18   4       57.17       48.88      1.09 o 
   3  18   4        6.91        8.31      0.80 o 
   4  18   4       73.69       68.58      2.14 o 
  -5  19   4        0.05        0.90      1.05 o 
  -4  19   4       43.20       43.64      1.43 o 
  -3  19   4      330.81      318.74      6.17 o 
  -2  19   4      258.79      238.49      9.79 o 
  -1  19   4       10.86       10.59      0.88 o 
   0  19   4       12.80       12.92      0.69 o 
   1  19   4        0.71       -0.69      1.04 o 
   2  19   4       76.09       77.36      1.94 o 
   3  19   4      104.05      102.36      2.10 o 
   4  19   4       43.89       41.99      1.21 o 
  -4  20   4        3.00        4.73      0.97 o 
  -3  20   4       15.71       16.50      1.62 o 
  -2  20   4       19.78       18.84      0.85 o 
  -1  20   4        1.04        1.89      0.51 o 
   0  20   4        6.51        6.75      0.51 o 
   1  20   4        2.28        2.08      0.65 o 
   2  20   4        1.58        1.95      0.70 o 
   3  20   4       69.34       64.84      1.50 o 
   4  20   4       44.09       47.18      2.28 o 
  -4  21   4        4.27        2.68      1.38 o 
  -3  21   4       25.83       25.46      0.75 o 
  -2  21   4      173.94      188.28     11.06 o 
  -1  21   4       86.28       84.66      1.81 o 
   0  21   4        3.99        5.47      0.51 o 
   1  21   4       22.68       22.82      1.12 o 
   2  21   4        9.70        9.42      0.58 o 
   3  21   4       25.20       28.50      1.98 o 
  -3  22   4       14.91       12.50      2.18 o 
  -2  22   4       15.66       17.05      0.71 o 
  -1  22   4      125.58      121.57      9.25 o 
   0  22   4      148.70      151.75      3.01 o 
   1  22   4       59.49       54.98      1.63 o 
   2  22   4        0.40        0.05      0.64 o 
  -2  23   4        2.38        2.89      0.43 o 
  -1  23   4       10.48       10.58      0.63 o 
   0  23   4        4.98        5.05      0.46 o 
   1  23   4       12.41       14.21      0.72 o 
   2  23   4        3.56        3.68      0.41 o 
  -1  24   4       18.83       19.85      0.67 o 
   0  24   4       10.77        9.63      0.50 o 
  -8   1   5        4.61        5.97      0.65 o 
  -7   1   5        0.36        1.03      1.15 o 
  -6   1   5        0.47        0.68      1.48 o 
  -5   1   5      100.45      117.49      3.68 o 
  -4   1   5      765.99      766.77      9.93 o 
  -3   1   5     1080.85     1019.94     12.04 o 
  -2   1   5      130.36      112.86      4.17 o 
  -1   1   5      178.15      191.89      2.87 o 
   0   1   5       40.53       43.66      0.91 o 
   1   1   5      329.61      291.69      3.68 o 
   2   1   5      291.82      312.39      4.06 o 
   3   1   5        7.64        4.89      0.57 o 
   4   1   5       31.38       36.18      1.33 o 
   5   1   5      309.02      297.44      6.67 o 
   6   1   5      297.46      292.69      6.31 o 
   7   1   5        7.99        6.43      0.68 o 
  -8   2   5       11.32       14.64      0.78 o 
  -7   2   5       49.26       48.62      1.48 o 
  -6   2   5      334.50      331.03      7.23 o 
  -5   2   5      444.69      428.98      7.99 o 
  -4   2   5        2.78        1.96      0.68 o 
  -3   2   5      644.69      621.69     28.20 o 
  -2   2   5      957.97      943.65     12.07 o 
  -1   2   5      622.37      637.61      5.30 o 
   0   2   5      430.46      407.37      7.00 o 
   1   2   5      127.63      156.27      3.66 o 
   2   2   5       33.39       31.67      0.76 o 
   3   2   5      714.60      689.26     12.86 o 
   4   2   5      823.24      830.34     11.13 o 
   5   2   5       49.12       38.38      1.48 o 
   6   2   5        6.45        6.75      0.88 o 
   7   2   5        0.19        2.01      0.53 o 
  -8   3   5        0.11        0.68      0.83 o 
  -7   3   5        0.69        0.10      1.46 o 
  -6   3   5        6.94        8.76      0.95 o 
  -5   3   5       27.84       29.24      1.33 o 
  -4   3   5       26.19       27.26      1.16 o 
  -3   3   5       31.83       31.03      0.77 o 
  -2   3   5        5.06        2.16      0.40 o 
  -1   3   5      323.89      349.39      4.46 o 
   0   3   5       25.76       22.08      0.57 o 
   1   3   5       36.89       34.35      1.66 o 
   2   3   5      161.98      158.52      2.99 o 
   3   3   5        6.24        3.19      1.93 o 
   4   3   5       55.37       60.90      1.86 o 
   5   3   5       92.75       91.90      2.69 o 
   6   3   5       63.06       58.65      1.86 o 
   7   3   5       26.63       24.72      0.98 o 
  -8   4   5        2.74        2.64      0.53 o 
  -7   4   5        0.79        0.10      0.98 o 
  -6   4   5      104.85      111.51      3.22 o 
  -5   4   5       50.39       41.10      1.46 o 
  -4   4   5       85.27       89.68      2.62 o 
  -3   4   5      265.16      248.66      4.67 o 
  -2   4   5     1282.17     1249.42      8.17 o 
  -1   4   5     1458.07     1507.10     20.12 o 
   0   4   5      303.85      311.32      4.68 o 
   1   4   5      783.64      723.01      6.07 o 
   2   4   5      108.51      106.93      2.18 o 
   3   4   5      448.09      422.29      5.25 o 
   4   4   5        0.86       -0.40      1.33 o 
   5   4   5        0.40       -0.13      1.46 o 
   6   4   5       33.71       30.93      1.28 o 
  -7   5   5        3.29        5.25      0.75 o 
  -6   5   5       21.41       18.23      1.05 o 
  -5   5   5       15.15       19.74      1.21 o 
  -4   5   5      996.23      976.01     11.71 o 
  -3   5   5      486.08      439.06      7.37 o 
  -2   5   5      105.66      110.10      2.10 o 
  -1   5   5       34.93       30.62      1.31 o 
   0   5   5       34.46       37.74      1.12 o 
   1   5   5      811.86      799.25      6.53 o 
   2   5   5      959.32      957.64     12.04 o 
   3   5   5       48.96       60.53      1.24 o 
   4   5   5      197.56      197.20      5.43 o 
   5   5   5      184.46      184.63      5.30 o 
   6   5   5      115.68      119.32      3.45 o 
  -7   6   5       13.76       13.53      0.93 o 
  -6   6   5       80.78       74.63      2.37 o 
  -5   6   5      202.40      202.30      5.58 o 
  -4   6   5        3.66        0.38      1.86 o 
  -3   6   5      252.17      266.36      3.96 o 
  -2   6   5       27.96       35.98      0.78 o 
  -1   6   5       62.42       49.63      1.09 o 
   0   6   5        5.22        3.88      0.44 o 
   1   6   5       78.63      100.52      2.09 o 
   2   6   5        0.48       -0.61      0.68 o 
   3   6   5      108.91      102.27      2.11 o 
   4   6   5      104.70      103.07      3.00 o 
   5   6   5        1.84        2.46      0.65 o 
   6   6   5        1.23        1.31      0.70 o 
  -7   7   5        0.11       -1.28      1.28 o 
  -6   7   5        9.58       12.90      1.03 o 
  -5   7   5      283.19      295.39      6.86 o 
  -4   7   5      510.24      493.11      8.34 o 
  -3   7   5      234.34      244.56      3.91 o 
  -2   7   5      104.37       97.32      2.15 o 
  -1   7   5        4.82        3.56      1.18 o 
   0   7   5      286.74      273.72      3.76 o 
   1   7   5     1767.60     1725.86     10.43 o 
   2   7   5     1003.86     1035.10     15.22 o 
   3   7   5       31.92       29.34      1.32 o 
   4   7   5       20.46       22.33      1.23 o 
   5   7   5        2.80        4.09      0.75 o 
   6   7   5       32.12       35.28      1.26 o 
  -7   8   5       41.25       45.65      1.41 o 
  -6   8   5      168.30      176.02      5.20 o 
  -5   8   5      212.32      187.23      5.48 o 
  -4   8   5       58.27       63.92      1.81 o 
  -3   8   5        1.45        3.72      0.98 o 
  -2   8   5       50.30       52.47      1.08 o 
  -1   8   5      101.66      101.96      2.22 o 
   0   8   5       12.82       20.31      0.64 o 
   1   8   5       85.66       76.51      1.65 o 
   2   8   5      427.52      452.94     11.76 o 
   3   8   5     1155.30     1114.97     17.96 o 
   4   8   5      435.09      428.71      8.01 o 
   5   8   5       45.04       40.42      1.36 o 
   6   8   5        6.51        7.43      0.73 o 
  -7   9   5        0.32        0.25      0.70 o 
  -6   9   5       17.21       15.12      1.10 o 
  -5   9   5       20.05       17.68      1.23 o 
  -4   9   5      500.35      492.49      8.59 o 
  -3   9   5       84.66       77.52      1.67 o 
  -2   9   5      160.87      155.91      3.08 o 
  -1   9   5        0.76        0.53      0.57 o 
   0   9   5       17.38       14.76      0.60 o 
   1   9   5       94.32      108.13      2.29 o 
   2   9   5      136.88      129.72      2.68 o 
   3   9   5       21.47       19.36      0.84 o 
   4   9   5       39.54       32.97      1.36 o 
   5   9   5        3.52        0.60      1.56 o 
   6   9   5        0.21       -0.43      1.18 o 
  -7  10   5      110.63      104.43      2.92 o 
  -6  10   5       62.76       63.33      1.99 o 
  -5  10   5       12.31        8.89      1.08 o 
  -4  10   5       29.98       28.54      1.36 o 
  -3  10   5       30.23       32.85      2.00 o 
  -2  10   5       48.14       43.01      1.00 o 
  -1  10   5      517.21      522.70     17.87 o 
   0  10   5      124.91      124.34      2.41 o 
   1  10   5      564.98      575.04     11.71 o 
   2  10   5      696.97      719.93     11.98 o 
   3  10   5      124.64      126.41      2.73 o 
   4  10   5      251.86      254.89      6.20 o 
   5  10   5       97.50      101.17      2.87 o 
   6  10   5        0.22        0.00      1.00 o 
  -7  11   5        0.94        0.50      1.03 o 
  -6  11   5       26.52       26.40      1.21 o 
  -5  11   5      144.99      144.58      4.24 o 
  -4  11   5      214.85      235.38      6.01 o 
  -3  11   5      257.14      261.64      4.35 o 
  -2  11   5       83.90       91.44      1.99 o 
  -1  11   5       18.66       18.03      0.71 o 
   0  11   5      242.35      248.27      4.35 o 
   1  11   5     1174.12     1197.39      9.26 o 
   2  11   5      761.98      749.22      7.42 o 
   3  11   5        9.54        9.46      0.83 o 
   4  11   5        7.01        9.41      0.90 o 
   5  11   5       13.82       20.31      0.98 o 
   6  11   5       70.61       75.49      2.32 o 
  -7  12   5       10.71       12.61      0.70 o 
  -6  12   5        3.71        4.42      0.73 o 
  -5  12   5       30.89       31.35      1.28 o 
  -4  12   5        9.35       12.83      1.08 o 
  -3  12   5       18.58       24.47      0.88 o 
  -2  12   5        4.25        6.16      0.58 o 
  -1  12   5       93.99      102.78      2.18 o 
   0  12   5       19.31       16.37      1.18 o 
   1  12   5      315.66      329.50      4.79 o 
   2  12   5        0.86        0.09      1.07 o 
   3  12   5        2.74        6.39      1.09 o 
   4  12   5       62.83       57.99      1.79 o 
   5  12   5        0.77        1.00      1.20 o 
  -6  13   5        0.26       -1.33      1.33 o 
  -5  13   5        0.95        2.08      0.73 o 
  -4  13   5       19.85       23.61      1.21 o 
  -3  13   5        4.03        6.53      0.94 o 
  -2  13   5        0.12       -0.06      1.12 o 
  -1  13   5        0.09       -0.61      1.04 o 
   0  13   5      551.10      555.42     17.00 o 
   1  13   5      563.73      563.61     19.20 o 
   2  13   5        2.06        1.77      0.57 o 
   3  13   5        0.15        0.05      1.00 o 
   4  13   5        9.09        8.94      0.85 o 
   5  13   5      117.01      119.52      3.23 o 
  -6  14   5       95.54       93.70      2.80 o 
  -5  14   5        0.50        0.58      1.25 o 
  -4  14   5       40.22       46.19      1.58 o 
  -3  14   5       53.24       58.61      2.54 o 
  -2  14   5      410.98      392.34     10.37 o 
  -1  14   5      829.35      843.88      7.95 o 
   0  14   5      580.66      554.80      8.29 o 
   1  14   5      102.03      105.40      2.32 o 
   2  14   5       54.94       56.30      1.21 o 
   3  14   5      170.26      171.69      3.62 o 
   4  14   5       63.95       68.36      2.04 o 
   5  14   5       10.74       11.73      0.83 o 
  -6  15   5        7.56        9.14      0.75 o 
  -5  15   5       29.63       27.46      1.26 o 
  -4  15   5      168.58      181.95      5.20 o 
  -3  15   5       46.38       46.06      1.26 o 
  -2  15   5        0.11        1.06      0.75 o 
  -1  15   5       56.18       59.90      2.83 o 
   0  15   5       43.72       51.59      2.38 o 
   1  15   5      221.62      218.80      4.06 o 
   2  15   5        0.25        1.91      0.60 o 
   3  15   5        4.87        6.66      1.10 o 
   4  15   5       12.50       16.50      0.93 o 
   5  15   5       16.32       15.95      0.78 o 
  -6  16   5       37.82       33.56      1.08 o 
  -5  16   5       65.13       53.16      1.81 o 
  -4  16   5        0.23        0.35      1.53 o 
  -3  16   5       83.03       75.08      1.61 o 
  -2  16   5       48.70       47.12      1.05 o 
  -1  16   5       74.51       82.99      1.78 o 
   0  16   5      118.13      116.68      2.50 o 
   1  16   5        1.03        0.48      0.69 o 
   2  16   5      122.61      121.54      2.62 o 
   3  16   5      146.28      148.20      2.81 o 
   4  16   5       72.06       82.36      2.52 o 
  -5  17   5       30.59       31.76      1.16 o 
  -4  17   5       84.64       85.96      2.82 o 
  -3  17   5      121.36      116.02      5.25 o 
  -2  17   5       22.65       23.98      1.86 o 
  -1  17   5        0.15        1.25      1.03 o 
   0  17   5       56.36       58.47      1.27 o 
   1  17   5      199.59      199.30     10.09 o 
   2  17   5      117.02      115.85      2.51 o 
   3  17   5        0.19        0.74      0.55 o 
   4  17   5       53.49       58.35      1.71 o 
  -5  18   5       26.06       25.43      0.98 o 
  -4  18   5       37.40       33.85      1.26 o 
  -3  18   5       99.59       92.39      1.93 o 
  -2  18   5       43.51       38.46      0.96 o 
  -1  18   5      110.59      115.05      2.62 o 
   0  18   5      191.98      177.31      3.56 o 
   1  18   5        9.81        9.49      0.60 o 
   2  18   5       61.56       61.75      1.66 o 
   3  18   5       60.87       57.87      1.28 o 
   4  18   5        2.72        4.44      0.63 o 
  -4  19   5       42.76       40.62      1.26 o 
  -3  19   5       46.79       43.25      1.01 o 
  -2  19   5       35.77       31.76      0.88 o 
  -1  19   5       14.96       13.24      0.71 o 
   0  19   5      119.30      123.40      2.59 o 
   1  19   5       46.02       46.76      1.07 o 
   2  19   5        4.59        5.07      0.53 o 
   3  19   5        8.33       11.05      0.57 o 
  -4  20   5        1.40        1.06      1.23 o 
  -3  20   5       46.58       47.15      1.03 o 
  -2  20   5      127.10      129.68      2.50 o 
  -1  20   5      170.21      170.57      5.19 o 
   0  20   5       89.32       87.03      1.87 o 
   1  20   5       13.59       13.63      1.28 o 
   2  20   5        2.41        2.91      0.46 o 
   3  20   5      128.94      129.03      3.42 o 
  -3  21   5       13.34       11.83      0.57 o 
  -2  21   5        0.10        0.38      1.29 o 
  -1  21   5       20.85       22.98      1.28 o 
   0  21   5       49.62       48.01      1.04 o 
   1  21   5       69.42       65.29      2.96 o 
   2  21   5       11.65       12.55      0.51 o 
  -2  22   5       77.11       72.04      4.67 o 
  -1  22   5       80.92       83.41      1.77 o 
   0  22   5        7.63        9.13      0.55 o 
   1  22   5        3.01        2.95      0.39 o 
  -7   0   6       52.14       48.05      1.43 o 
  -6   0   6       33.48       29.60      1.26 o 
  -5   0   6       24.19       27.03      1.23 o 
  -4   0   6      758.89      779.19     10.77 o 
  -3   0   6     1621.64     1646.25     24.79 o 
  -2   0   6      202.09      174.59     11.75 o 
  -1   0   6       30.72       24.69      1.28 o 
   0   0   6       72.54       80.22      1.67 o 
   1   0   6       16.11       16.36      1.04 o 
   2   0   6      623.53      598.69     10.04 o 
   3   0   6      672.81      643.79     17.00 o 
   4   0   6        7.84        7.18      0.95 o 
   5   0   6      167.80      167.75      4.80 o 
   6   0   6        1.70        2.33      0.58 o 
  -7   1   6       10.05       10.92      0.75 o 
  -6   1   6       68.77       71.94      2.14 o 
  -5   1   6      190.22      182.43      5.48 o 
  -4   1   6        8.40        9.49      1.03 o 
  -3   1   6      148.87      141.34      5.84 o 
  -2   1   6      271.02      272.87      9.78 o 
  -1   1   6      464.91      443.43     20.31 o 
   0   1   6      348.97      383.07      8.13 o 
   1   1   6      237.63      217.35      3.57 o 
   2   1   6       17.09       15.98      0.68 o 
   3   1   6      670.51      658.94      6.97 o 
   4   1   6      254.79      257.39      6.30 o 
   5   1   6        0.82       -0.25      1.43 o 
   6   1   6       17.91       14.59      0.90 o 
  -7   2   6        1.90        0.65      1.23 o 
  -6   2   6        0.09        0.25      1.25 o 
  -5   2   6       37.25       32.49      1.36 o 
  -4   2   6      654.00      669.05      9.86 o 
  -3   2   6      559.73      547.62      6.01 o 
  -2   2   6      121.75      128.44      2.46 o 
  -1   2   6      586.36      574.71      8.78 o 
   0   2   6      122.42      138.17      5.41 o 
   1   2   6      358.38      353.05      8.80 o 
   2   2   6       40.91       48.69      3.47 o 
   3   2   6       60.60       67.18      3.12 o 
   4   2   6       43.30       43.25      1.48 o 
   5   2   6       17.90       19.06      1.05 o 
   6   2   6       62.18       57.79      1.71 o 
  -7   3   6       15.00       16.85      0.93 o 
  -6   3   6      313.62      301.49      6.67 o 
  -5   3   6      321.28      304.44      6.74 o 
  -4   3   6        1.87        0.65      1.71 o 
  -3   3   6      336.90      327.19      4.66 o 
  -2   3   6      622.86      645.62      6.27 o 
  -1   3   6      414.83      425.05      4.91 o 
   0   3   6      798.16      831.42     11.58 o 
   1   3   6      609.88      597.60     11.32 o 
   2   3   6        0.25        0.11      0.91 o 
   3   3   6      445.21      431.58      6.29 o 
   4   3   6      409.75      379.58      7.53 o 
   5   3   6       12.61       14.74      0.93 o 
   6   3   6       29.81       29.45      1.13 o 
  -7   4   6       16.73       16.30      0.90 o 
  -6   4   6       85.38       74.70      2.21 o 
  -5   4   6       14.62       12.38      1.08 o 
  -4   4   6      392.43      415.56      7.78 o 
  -3   4   6      449.46      458.17     13.87 o 
  -2   4   6        7.53        6.23      0.55 o 
  -1   4   6       10.51        5.16      0.49 o 
   0   4   6       31.36       34.16      0.84 o 
   1   4   6      252.82      248.25      3.92 o 
   2   4   6     1206.63     1134.78     17.52 o 
   3   4   6      248.40      256.06      4.40 o 
   4   4   6       18.17       15.29      1.08 o 
   5   4   6        9.48        8.28      0.80 o 
   6   4   6        0.18        0.08      0.93 o 
  -7   5   6        8.27       10.97      0.78 o 
  -6   5   6        5.66        5.05      0.85 o 
  -5   5   6       65.50       75.10      2.16 o 
  -4   5   6      395.98      417.32      7.83 o 
  -3   5   6       29.82       28.57      0.95 o 
  -2   5   6      116.26      107.04      2.54 o 
  -1   5   6       33.65       41.25      0.89 o 
   0   5   6      308.90      305.88      4.32 o 
   1   5   6        2.37        3.99      1.76 o 
   2   5   6       93.73      111.48      2.37 o 
   3   5   6       73.51       83.76      1.77 o 
   4   5   6        0.25       -1.46      1.46 o 
   5   5   6       43.66       42.83      1.36 o 
   6   5   6        6.38        7.26      0.68 o 
  -7   6   6        9.73        8.81      0.75 o 
  -6   6   6       13.19       12.45      0.93 o 
  -5   6   6       94.78       90.60      2.84 o 
  -4   6   6      913.81      910.58     11.90 o 
  -3   6   6      380.84      380.08      5.16 o 
  -2   6   6        3.11        3.25      0.50 o 
  -1   6   6       59.35       61.07      1.37 o 
   0   6   6       76.90       67.39      1.41 o 
   1   6   6     1445.38     1440.44     20.60 o 
   2   6   6      761.29      749.04      7.37 o 
   3   6   6      114.05      108.53      8.26 o 
   4   6   6        4.66        6.18      0.78 o 
   5   6   6        1.22        0.55      1.41 o 
   6   6   6       15.59       17.96      0.85 o 
  -7   7   6        0.45        0.85      1.00 o 
  -6   7   6       92.31       85.57      2.52 o 
  -5   7   6      243.74      241.65      6.17 o 
  -4   7   6       39.84       38.15      1.48 o 
  -3   7   6      273.58      257.98      9.52 o 
  -2   7   6      218.35      225.76      3.89 o 
  -1   7   6        6.43        3.42      0.53 o 
   0   7   6      773.67      763.08     11.03 o 
   1   7   6      869.66      849.74      7.71 o 
   2   7   6      182.93      177.25      7.27 o 
   3   7   6      421.58      417.70     17.24 o 
   4   7   6       65.40       67.78      1.94 o 
   5   7   6       47.91       49.88      1.58 o 
   6   7   6       18.86       20.32      0.85 o 
  -7   8   6       11.73       15.52      0.85 o 
  -6   8   6        2.11        1.08      1.41 o 
  -5   8   6       11.74       11.65      1.05 o 
  -4   8   6       45.71       43.36      1.51 o 
  -3   8   6      152.28      161.57      5.85 o 
  -2   8   6      166.50      161.32      3.19 o 
  -1   8   6       39.30       42.13      0.94 o 
   0   8   6      376.02      379.86      5.51 o 
   1   8   6      301.58      311.29      4.69 o 
   2   8   6        2.88        4.41      1.87 o 
   3   8   6       24.89       22.55      0.88 o 
   4   8   6       88.30       85.88      2.67 o 
   5   8   6        7.39       11.05      0.90 o 
  -7   9   6       44.82       43.45      1.33 o 
  -6   9   6       83.41       80.04      2.29 o 
  -5   9   6      225.14      202.02      5.66 o 
  -4   9   6      252.97      249.98      6.30 o 
  -3   9   6       27.26       27.23      1.29 o 
  -2   9   6      427.35      435.65      5.53 o 
  -1   9   6     1028.91     1029.66     10.82 o 
   0   9   6       28.14       34.41      0.89 o 
   1   9   6        7.92       10.11      0.68 o 
   2   9   6      186.08      185.71      3.74 o 
   3   9   6       31.22       31.01      1.38 o 
   4   9   6      277.06      259.21      6.18 o 
   5   9   6       32.40       33.37      1.23 o 
  -6  10   6       10.95       12.60      0.88 o 
  -5  10   6        0.08        0.13      1.48 o 
  -4  10   6      215.70      221.11      5.84 o 
  -3  10   6      313.30      316.02      4.88 o 
  -2  10   6       19.67       19.41      1.02 o 
  -1  10   6       65.44       58.79      1.19 o 
   0  10   6       54.72       52.81      1.10 o 
   1  10   6     1349.01     1358.69     10.31 o 
   2  10   6     1317.12     1303.70     10.21 o 
   3  10   6      109.81      117.26      2.64 o 
   4  10   6       37.98       36.16      1.28 o 
   5  10   6        8.38        8.08      0.70 o 
  -6  11   6        1.12        2.51      0.63 o 
  -5  11   6       17.85       18.78      1.05 o 
  -4  11   6        5.47        7.56      0.93 o 
  -3  11   6       42.93       45.46      1.10 o 
  -2  11   6       33.35       29.93      0.95 o 
  -1  11   6      182.05      186.56      5.78 o 
   0  11   6       36.34       40.16      1.03 o 
   1  11   6       73.95       77.08      1.71 o 
   2  11   6       64.60       68.32      1.44 o 
   3  11   6        2.70        1.76      0.55 o 
   4  11   6       26.49       23.34      1.11 o 
   5  11   6       44.40       41.46      1.28 o 
  -6  12   6        1.49        1.71      0.58 o 
  -5  12   6        7.85        7.91      0.88 o 
  -4  12   6       71.24       63.04      1.81 o 
  -3  12   6      319.54      333.68      4.98 o 
  -2  12   6      423.75      430.94      7.15 o 
  -1  12   6       21.50       24.40      0.85 o 
   0  12   6      466.92      471.23      5.96 o 
   1  12   6       71.19       77.83      3.55 o 
   2  12   6      108.74      102.85      2.29 o 
   3  12   6      224.78      235.23      6.65 o 
   4  12   6       20.42       17.76      1.03 o 
   5  12   6        0.40       -0.43      1.00 o 
  -6  13   6       22.55       26.10      0.93 o 
  -5  13   6       85.07       78.44      2.27 o 
  -4  13   6      144.48      144.42      3.98 o 
  -3  13   6        7.61       11.06      0.70 o 
  -2  13   6      362.94      376.68      5.34 o 
  -1  13   6      621.92      602.43      8.87 o 
   0  13   6       39.07       37.81      1.07 o 
   1  13   6       58.94       64.61      1.34 o 
   2  13   6       96.23      105.62      2.23 o 
   3  13   6       67.73       72.34      1.87 o 
   4  13   6      122.67      118.38      3.25 o 
  -5  14   6       14.90       15.69      1.03 o 
  -4  14   6        8.97        6.18      0.93 o 
  -3  14   6        9.37        9.41      0.64 o 
  -2  14   6        7.01        5.19      0.61 o 
  -1  14   6       19.40       20.61      0.90 o 
   0  14   6       36.59       38.52      1.05 o 
   1  14   6       25.04       28.04      0.84 o 
   2  14   6        4.76        4.38      0.53 o 
   3  14   6        0.38        2.43      1.28 o 
   4  14   6        6.56        4.97      0.68 o 
  -5  15   6       28.88       28.87      1.08 o 
  -4  15   6        0.66       -0.98      1.41 o 
  -3  15   6        0.48        1.23      1.08 o 
  -2  15   6      122.90      130.64      2.76 o 
  -1  15   6      410.54      409.91      5.56 o 
   0  15   6      230.82      239.23      5.56 o 
   1  15   6        7.49        9.68      0.99 o 
   2  15   6       58.02       61.13      1.30 o 
   3  15   6       47.55       52.83      1.16 o 
   4  15   6       35.53       33.58      1.06 o 
  -5  16   6        7.12        5.15      0.65 o 
  -4  16   6      227.17      204.74      5.01 o 
  -3  16   6      350.71      353.29      4.93 o 
  -2  16   6      339.29      325.19      4.79 o 
  -1  16   6      102.03       91.92      1.92 o 
   0  16   6        0.60        0.35      0.58 o 
   1  16   6        8.77        9.23      1.23 o 
   2  16   6       54.82       55.09      1.23 o 
   3  16   6        6.41        6.96      0.51 o 
   4  16   6        1.30        1.41      0.50 o 
  -4  17   6        0.79        1.46      0.68 o 
  -3  17   6        2.41        2.30      0.59 o 
  -2  17   6       19.69       19.91      1.18 o 
  -1  17   6        0.13       -0.92      0.92 o 
   0  17   6       10.02       11.92      0.62 o 
   1  17   6        0.18        0.23      0.43 o 
   2  17   6        0.83        1.28      0.50 o 
   3  17   6        0.85       -0.18      0.75 o 
  -4  18   6       48.57       42.93      1.23 o 
  -3  18   6      159.38      141.69      4.64 o 
  -2  18   6       88.08       88.98      3.90 o 
  -1  18   6        6.36        6.50      0.56 o 
   0  18   6       10.83       10.65      0.67 o 
   1  18   6       57.40       59.24      1.34 o 
   2  18   6       10.78       11.22      0.58 o 
   3  18   6        6.31        6.29      0.54 o 
  -3  19   6        5.08        6.18      0.58 o 
  -2  19   6       41.00       43.27      0.96 o 
  -1  19   6      203.77      195.59      3.43 o 
   0  19   6      180.52      182.21      3.26 o 
   1  19   6       29.83       29.63      0.77 o 
   2  19   6       12.24       12.10      0.54 o 
  -3  20   6        1.81        1.10      0.44 o 
  -2  20   6       21.25       20.34      0.75 o 
  -1  20   6        9.79       11.01      0.60 o 
   0  20   6        0.00       -0.62      0.82 o 
   1  20   6       14.18       13.89      0.54 o 
  -1  21   6       77.49       80.12      1.66 o 
   0  21   6       20.40       18.77      0.58 o 
  -7   1   7       41.45       44.20      1.31 o 
  -6   1   7       34.53       37.37      1.36 o 
  -5   1   7       66.91       67.18      2.19 o 
  -4   1   7       38.16       43.65      1.51 o 
  -3   1   7      530.50      497.19     11.20 o 
  -2   1   7      420.37      388.31     14.49 o 
  -1   1   7      196.16      182.32      5.05 o 
   0   1   7      129.44      133.28      7.35 o 
   1   1   7       28.16       45.19      1.12 o 
   2   1   7       31.11       28.90      0.86 o 
   3   1   7       67.41       68.22      1.42 o 
   4   1   7       20.26       20.95      1.08 o 
   5   1   7        7.75        5.12      0.70 o 
  -7   2   7        8.22        8.18      0.68 o 
  -6   2   7       31.85       33.27      1.26 o 
  -5   2   7       16.50       18.68      1.16 o 
  -4   2   7      129.20      122.75      3.43 o 
  -3   2   7      270.31      247.70     11.78 o 
  -2   2   7        2.82        2.93      0.73 o 
  -1   2   7      211.02      201.58      3.80 o 
   0   2   7       28.63       23.51      2.30 o 
   1   2   7       54.10       60.30      1.36 o 
   2   2   7       17.61       24.40      0.86 o 
   3   2   7       25.24       20.88      0.87 o 
   4   2   7        1.17        3.79      0.70 o 
   5   2   7       17.26       15.85      0.88 o 
  -7   3   7        1.81        1.05      0.45 o 
  -6   3   7        0.61        0.73      1.23 o 
  -5   3   7       72.49       72.83      2.29 o 
  -4   3   7        5.48        5.45      0.80 o 
  -3   3   7      152.53      156.55      2.96 o 
  -2   3   7        7.24        7.82      0.64 o 
  -1   3   7       22.02       22.65      0.82 o 
   0   3   7      136.54      147.63      3.29 o 
   1   3   7        6.12        4.00      1.53 o 
   2   3   7       60.39       70.57      1.56 o 
   3   3   7       49.33       45.58      1.03 o 
   4   3   7       22.49       21.25      1.05 o 
   5   3   7        0.02        0.68      1.03 o 
  -7   4   7       15.79       12.81      0.75 o 
  -6   4   7      121.42      136.01      4.13 o 
  -5   4   7      244.43      248.83      6.07 o 
  -4   4   7      371.08      351.44      7.26 o 
  -3   4   7      301.02      295.05      7.88 o 
  -2   4   7       83.32       83.44      2.76 o 
  -1   4   7       66.53       63.33      3.07 o 
   0   4   7       37.97       36.28      1.56 o 
   1   4   7        3.46        7.15      0.57 o 
   2   4   7       58.68       66.38      1.38 o 
   3   4   7        0.11        0.40      1.03 o 
   4   4   7       63.83       59.41      1.84 o 
   5   4   7       40.11       39.59      1.33 o 
  -6   5   7       60.70       64.79      2.04 o 
  -5   5   7        6.93        7.25      0.85 o 
  -4   5   7       12.28       13.88      1.08 o 
  -3   5   7       83.88       82.98      1.98 o 
  -2   5   7      434.68      403.60      5.42 o 
  -1   5   7      159.91      158.67      3.08 o 
   0   5   7       29.67       34.04      0.92 o 
   1   5   7       29.19       19.34      0.76 o 
   2   5   7       58.59       56.27      1.20 o 
   3   5   7       84.60       85.12      3.91 o 
   4   5   7      127.20      133.11      3.71 o 
   5   5   7       78.03       74.74      2.14 o 
  -6   6   7        3.44        1.13      1.41 o 
  -5   6   7       37.69       35.28      1.33 o 
  -4   6   7        0.30        2.41      0.80 o 
  -3   6   7       68.26       67.94      2.15 o 
  -2   6   7       26.02       25.60      1.02 o 
  -1   6   7       10.30        8.29      0.66 o 
   0   6   7      103.10       98.71      2.17 o 
   1   6   7        3.35        3.51      1.62 o 
   2   6   7       64.83       66.34      1.48 o 
   3   6   7        3.31        3.11      0.84 o 
   4   6   7        1.64        1.18      1.31 o 
   5   6   7        6.91        6.25      0.68 o 
  -6   7   7       55.88       56.39      1.61 o 
  -5   7   7       36.33       30.96      1.28 o 
  -4   7   7        7.66        8.96      0.93 o 
  -3   7   7       49.13       48.10      1.73 o 
  -2   7   7       75.13       67.01      1.42 o 
  -1   7   7       29.95       26.30      1.58 o 
   0   7   7       17.37       22.48      0.80 o 
   1   7   7       13.02        9.64      0.67 o 
   2   7   7       38.44       36.92      1.71 o 
   3   7   7       44.44       49.66      1.11 o 
   4   7   7       23.76       25.92      1.16 o 
   5   7   7       13.01       14.56      0.78 o 
  -6   8   7       39.20       42.18      1.33 o 
  -5   8   7      156.76      153.86      4.62 o 
  -4   8   7      144.05      141.48      4.03 o 
  -3   8   7       43.46       44.65      1.57 o 
  -2   8   7       65.25       65.08      1.61 o 
  -1   8   7      471.57      487.59      6.66 o 
   0   8   7      222.62      218.30      4.00 o 
   1   8   7      197.25      193.37      5.23 o 
   2   8   7      470.48      519.06      6.27 o 
   3   8   7      129.80      141.91      2.68 o 
   4   8   7        2.94        3.77      0.70 o 
   5   8   7        9.89       12.25      0.73 o 
  -6   9   7        1.14        0.85      0.63 o 
  -5   9   7        7.10        8.56      0.85 o 
  -4   9   7       29.45       32.58      1.26 o 
  -3   9   7        4.50        3.82      0.57 o 
  -2   9   7       51.79       54.48      1.21 o 
  -1   9   7       36.75       44.43      1.06 o 
   0   9   7        5.59        8.03      0.95 o 
   1   9   7       28.28       31.05      0.96 o 
   2   9   7        1.07        1.55      0.78 o 
   3   9   7        1.17       -0.07      1.17 o 
   4   9   7       14.66       15.09      0.93 o 
  -6  10   7        0.10        0.78      0.90 o 
  -5  10   7       52.99       54.46      1.71 o 
  -4  10   7      138.14      131.28      3.88 o 
  -3  10   7        0.15        0.53      0.92 o 
  -2  10   7      255.12      242.20      4.23 o 
  -1  10   7       91.75       91.03      1.92 o 
   0  10   7       11.41       12.64      0.82 o 
   1  10   7      422.58      438.30      5.74 o 
   2  10   7      258.74      259.38      4.36 o 
   3  10   7        0.69        1.86      0.48 o 
   4  10   7        0.03        0.35      1.03 o 
  -5  11   7       79.47       76.62      2.24 o 
  -4  11   7       22.99       23.08      1.16 o 
  -3  11   7      255.94      275.23      4.46 o 
  -2  11   7       31.42       32.72      0.94 o 
  -1  11   7        2.80        3.58      0.57 o 
   0  11   7        5.08        3.53      0.80 o 
   1  11   7       29.61       22.15      1.70 o 
   2  11   7       12.29       11.67      0.69 o 
   3  11   7       69.47       73.23      1.57 o 
   4  11   7      127.08      134.34      3.81 o 
  -5  12   7       32.89       32.52      1.21 o 
  -4  12   7      138.01      138.54      3.81 o 
  -3  12   7       79.42       74.48      1.61 o 
  -2  12   7       30.92       31.31      1.65 o 
  -1  12   7       19.08       18.37      0.75 o 
   0  12   7       13.49       11.83      0.64 o 
   1  12   7      125.67      120.24      2.91 o 
   2  12   7      220.70      212.23     10.01 o 
   3  12   7        1.95        2.14      0.48 o 
   4  12   7        9.58       10.09      0.70 o 
  -5  13   7        0.02        0.15      1.15 o 
  -4  13   7       33.78       38.65      1.41 o 
  -3  13   7       96.17       92.33      3.86 o 
  -2  13   7       95.41       86.35      2.17 o 
  -1  13   7       18.49       17.98      0.90 o 
   0  13   7       23.98       23.64      0.83 o 
   1  13   7        1.06        1.55      1.49 o 
   2  13   7      163.55      159.18      3.21 o 
   3  13   7       66.04       57.95      1.30 o 
  -5  14   7      101.46      102.94      3.08 o 
  -4  14   7      213.15      217.10      4.93 o 
  -3  14   7       41.78       42.31      1.00 o 
  -2  14   7       10.76       10.38      0.75 o 
  -1  14   7        3.09        3.92      0.84 o 
   0  14   7       15.21       18.45      0.76 o 
   1  14   7        6.01        8.12      0.56 o 
   2  14   7        7.45        7.41      0.57 o 
   3  14   7       18.56       20.08      0.62 o 
  -4  15   7        0.39        0.00      1.20 o 
  -3  15   7      124.17      126.36      2.47 o 
  -2  15   7       71.09       66.10      2.38 o 
  -1  15   7        1.48        2.99      0.48 o 
   0  15   7       56.66       52.73      1.10 o 
   1  15   7       21.82       23.64      0.77 o 
   2  15   7        7.90        6.93      0.51 o 
   3  15   7       10.37        9.85      0.48 o 
  -4  16   7        3.90        3.26      0.70 o 
  -3  16   7        1.58        2.56      0.46 o 
  -2  16   7        1.27        1.08      0.48 o 
  -1  16   7       39.81       38.66      0.94 o 
   0  16   7      124.54      126.03      3.72 o 
   1  16   7       61.51       64.22      1.35 o 
   2  16   7        1.44        2.08      0.68 o 
  -3  17   7      109.80      108.87      2.36 o 
  -2  17   7      100.67      102.56      2.12 o 
  -1  17   7      133.82      139.12      4.59 o 
   0  17   7       34.69       32.00      0.82 o 
   1  17   7        0.01       -0.75      0.75 o 
   2  17   7        0.24        0.28      0.67 o 
  -2  18   7        1.14        0.49      0.40 o 
  -1  18   7        3.52        4.87      0.50 o 
   0  18   7        3.59        5.03      0.46 o 
   1  18   7        2.37        2.41      0.56 o 
  -1  19   7       27.33       30.45      0.71 o 
   0  19   7       20.94       22.33      0.62 o 
  -6   0   8       29.82       28.80      1.06 o 
  -5   0   8      109.63      102.39      3.25 o 
  -4   0   8       25.87       21.60      1.11 o 
  -3   0   8      293.65      287.66      7.32 o 
  -2   0   8      235.93      231.43      4.14 o 
  -1   0   8      228.09      255.18      6.35 o 
   0   0   8      175.99      206.29      3.96 o 
   1   0   8       71.97       75.92      1.80 o 
   2   0   8        3.39        4.56      0.53 o 
   3   0   8       68.28       68.06      1.49 o 
   4   0   8       84.84       84.20      2.69 o 
  -6   1   8        0.19       -0.45      0.95 o 
  -5   1   8        5.95        5.30      0.83 o 
  -4   1   8       29.11       27.96      1.23 o 
  -3   1   8      274.30      287.48     15.29 o 
  -2   1   8       27.30       31.87      0.96 o 
  -1   1   8        4.74        3.74      0.48 o 
   0   1   8       61.43       60.12      2.11 o 
   1   1   8        0.36        0.33      0.94 o 
   2   1   8      120.60      121.88      3.49 o 
   3   1   8       64.40       58.39      2.38 o 
   4   1   8        8.25        8.11      0.83 o 
  -6   2   8       20.63       20.12      0.88 o 
  -5   2   8       18.44       21.07      1.03 o 
  -4   2   8      101.97      111.46      3.55 o 
  -3   2   8       13.31       12.89      1.24 o 
  -2   2   8       19.20       22.22      0.80 o 
  -1   2   8        2.11        2.27      0.48 o 
   0   2   8        8.17       11.33      0.67 o 
   1   2   8       10.40       14.58      1.08 o 
   2   2   8        0.27       -0.76      1.02 o 
   3   2   8        3.00        3.34      0.75 o 
   4   2   8       96.72       91.62      2.82 o 
  -6   3   8        5.84        7.86      0.70 o 
  -5   3   8       22.27       21.25      1.11 o 
  -4   3   8      307.69      313.40      6.59 o 
  -3   3   8      470.89      494.25      7.68 o 
  -2   3   8       45.29       55.38      2.70 o 
  -1   3   8       14.31       11.32      0.67 o 
   0   3   8        2.42        1.82      0.68 o 
   1   3   8        5.35        5.72      0.61 o 
   2   3   8       80.85       83.50      1.76 o 
   3   3   8      198.86      207.60      3.67 o 
   4   3   8       36.18       37.83      1.13 o 
  -6   4   8        0.32       -1.03      1.03 o 
  -5   4   8       14.23       12.83      0.88 o 
  -4   4   8        0.92        0.23      0.70 o 
  -3   4   8       74.74       72.78      1.47 o 
  -2   4   8      191.66      192.65      3.86 o 
  -1   4   8       68.21       74.19      1.62 o 
   0   4   8       45.78       54.37      2.09 o 
   1   4   8      126.77      123.09      2.61 o 
   2   4   8        1.23        1.48      0.54 o 
   3   4   8      130.39      133.42      2.54 o 
   4   4   8       67.87       59.74      1.71 o 
  -6   5   8       21.10       19.19      0.85 o 
  -5   5   8       32.72       30.05      1.16 o 
  -4   5   8       10.10       11.32      0.93 o 
  -3   5   8        7.41        8.07      0.64 o 
  -2   5   8        7.96        8.91      0.66 o 
  -1   5   8       50.07       49.13      1.87 o 
   0   5   8        3.96        7.17      0.61 o 
   1   5   8       54.03       59.03      2.36 o 
   2   5   8       13.05       13.94      0.67 o 
   3   5   8        3.69        3.28      0.51 o 
   4   5   8        3.17        2.61      0.60 o 
  -5   6   8       76.00       73.84      2.29 o 
  -4   6   8       56.13       53.71      1.58 o 
  -3   6   8       40.39       38.68      0.98 o 
  -2   6   8      183.23      181.88      4.56 o 
  -1   6   8       96.34       93.21      1.89 o 
   0   6   8       94.43      107.20      2.24 o 
   1   6   8       10.26       12.31      1.07 o 
   2   6   8       43.55       46.64      1.00 o 
   3   6   8       10.41        9.86      0.92 o 
   4   6   8      197.81      185.87      4.15 o 
  -5   7   8        4.99        3.74      0.70 o 
  -4   7   8       29.90       30.00      1.21 o 
  -3   7   8      148.51      154.68      7.69 o 
  -2   7   8        3.37        4.62      0.55 o 
  -1   7   8      141.68      141.17      2.79 o 
   0   7   8       48.21       46.06      1.62 o 
   1   7   8       23.52       31.71      0.89 o 
   2   7   8      422.15      437.55      5.40 o 
   3   7   8      301.81      305.31      4.17 o 
   4   7   8       13.63       12.76      0.80 o 
  -5   8   8        0.13        1.31      0.58 o 
  -4   8   8       12.28       10.45      0.83 o 
  -3   8   8        5.57        4.44      0.54 o 
  -2   8   8        7.71        8.23      0.62 o 
  -1   8   8       27.72       27.29      0.82 o 
   0   8   8       57.49       61.64      1.35 o 
   1   8   8       34.56       35.83      0.98 o 
   2   8   8       18.75       17.64      0.78 o 
   3   8   8        0.04       -0.08      0.84 o 
  -5   9   8       52.10       54.73      1.66 o 
  -4   9   8       61.50       59.13      1.79 o 
  -3   9   8       10.55       12.01      0.72 o 
  -2   9   8       22.41       19.76      0.73 o 
  -1   9   8        4.35        3.56      0.53 o 
   0   9   8       55.51       50.95      1.05 o 
   1   9   8      398.59      414.42      7.77 o 
   2   9   8      239.29      227.98      3.77 o 
   3   9   8       92.10       97.68      1.97 o 
  -5  10   8       33.20       28.50      1.03 o 
  -4  10   8       11.87       10.52      0.93 o 
  -3  10   8       19.34       18.22      0.69 o 
  -2  10   8      124.57      126.74      2.58 o 
  -1  10   8      158.23      157.37      3.28 o 
   0  10   8       85.93       89.17      1.97 o 
   1  10   8      213.83      218.73      3.76 o 
   2  10   8      162.95      157.46      3.05 o 
   3  10   8       11.77       15.63      0.87 o 
  -4  11   8        2.64        2.71      0.60 o 
  -3  11   8        5.20        4.16      0.50 o 
  -2  11   8       15.42       11.76      0.62 o 
  -1  11   8       11.02       11.59      0.64 o 
   0  11   8        0.68        0.85      0.61 o 
   1  11   8        0.51        0.10      0.99 o 
   2  11   8        2.10        0.87      0.83 o 
   3  11   8        8.60        5.17      0.44 o 
  -4  12   8        6.48        7.03      0.68 o 
  -3  12   8       16.41       15.62      0.66 o 
  -2  12   8       17.78       19.59      0.90 o 
  -1  12   8       89.40       83.35      2.73 o 
   0  12   8       79.68       81.90      3.70 o 
   1  12   8       11.99       16.92      1.09 o 
   2  12   8        0.51        0.33      0.98 o 
  -4  13   8       60.76       50.58      1.61 o 
  -3  13   8       53.64       57.51      1.67 o 
  -2  13   8       19.64       22.25      0.75 o 
  -1  13   8        5.58        4.76      0.80 o 
   0  13   8        8.52       10.02      0.59 o 
   1  13   8       46.34       43.64      1.89 o 
   2  13   8      274.49      270.23      3.93 o 
  -3  14   8        2.18        2.03      0.79 o 
  -2  14   8        0.00       -0.12      0.75 o 
  -1  14   8        4.56        3.58      0.85 o 
   0  14   8        1.71        1.60      1.00 o 
   1  14   8        7.70        9.59      0.52 o 
   2  14   8        2.26        1.06      0.75 o 
  -3  15   8       66.95       62.44      1.32 o 
  -2  15   8       87.04       77.20      3.12 o 
  -1  15   8        1.66        1.11      0.55 o 
   0  15   8       13.28       13.20      0.57 o 
   1  15   8        0.40        0.71      0.58 o 
  -2  16   8       12.83       16.26      0.54 o 
  -1  16   8       25.33       23.63      0.65 o 
   0  16   8       26.46       25.99      0.74 o 
  -5   1   9       38.43       42.28      1.21 o 
  -4   1   9       67.09       68.08      1.99 o 
  -3   1   9      166.90      157.82      6.41 o 
  -2   1   9      113.13      116.28      6.30 o 
  -1   1   9        1.71        0.54      1.00 o 
   0   1   9       16.70       17.74      1.16 o 
   1   1   9        3.44        4.78      0.53 o 
   2   1   9       26.78       31.36      0.77 o 
   3   1   9       12.29       15.09      0.70 o 
  -5   2   9       15.48       15.12      0.80 o 
  -4   2   9       18.49       15.97      0.98 o 
  -3   2   9      172.36      170.61      4.27 o 
  -2   2   9      182.44      186.74      3.54 o 
  -1   2   9      213.43      216.96      3.80 o 
   0   2   9       87.90       89.26      1.94 o 
   1   2   9       15.67       19.83      0.71 o 
   2   2   9        1.06        0.26      1.49 o 
   3   2   9      160.42      161.94      2.68 o 
  -5   3   9        6.30        5.07      0.58 o 
  -4   3   9       18.76       15.90      0.95 o 
  -3   3   9        0.04        0.08      0.93 o 
  -2   3   9        3.99        4.29      0.55 o 
  -1   3   9        2.25        3.23      0.48 o 
   0   3   9       27.53       28.24      0.80 o 
   1   3   9        0.79        0.88      0.81 o 
   2   3   9       22.03       21.25      0.72 o 
   3   3   9       22.70       24.23      1.32 o 
  -4   4   9       38.09       41.80      1.28 o 
  -3   4   9        4.71        5.26      0.67 o 
  -2   4   9      120.92      120.31      3.35 o 
  -1   4   9        6.46        8.28      0.55 o 
   0   4   9        5.89        6.60      0.55 o 
   1   4   9       48.82       53.69      1.16 o 
   2   4   9       81.56       87.71      1.92 o 
   3   4   9      117.35      119.04      2.25 o 
  -4   5   9      107.56      104.08      2.87 o 
  -3   5   9       83.91       85.79      5.49 o 
  -2   5   9        1.67        2.70      0.53 o 
  -1   5   9       58.71       61.79      1.36 o 
   0   5   9       68.93       68.45      1.51 o 
   1   5   9       69.01       72.59      1.60 o 
   2   5   9      218.35      226.71      3.45 o 
  -4   6   9        4.71        5.12      0.63 o 
  -3   6   9       25.95       28.52      0.80 o 
  -2   6   9       17.40       17.59      0.73 o 
  -1   6   9       20.30       18.07      0.75 o 
   0   6   9        0.06        0.50      0.55 o 
   1   6   9        7.78        7.72      0.68 o 
   2   6   9       13.56       10.86      0.72 o 
  -4   7   9       21.31       19.59      0.88 o 
  -3   7   9       48.94       49.31      1.05 o 
  -2   7   9        1.10        2.81      1.14 o 
  -1   7   9       52.26       52.49      1.19 o 
   0   7   9       46.36       49.14      1.01 o 
   1   7   9      210.41      225.54      4.29 o 
   2   7   9      227.34      227.02      3.99 o 
  -4   8   9       13.32       16.50      0.80 o 
  -3   8   9       27.11       27.21      0.89 o 
  -2   8   9      150.43      153.80      2.93 o 
  -1   8   9       67.30       74.29      2.88 o 
   0   8   9       19.07       19.30      0.69 o 
   1   8   9        1.99        4.12      0.74 o 
   2   8   9       17.90       17.14      1.31 o 
  -3   9   9       38.30       37.80      0.80 o 
  -2   9   9        4.45        6.43      0.52 o 
  -1   9   9       30.20       34.02      0.84 o 
   0   9   9        0.22       -0.61      1.10 o 
   1   9   9       10.70        8.34      0.52 o 
   2   9   9       69.39       64.42      1.89 o 
  -3  10   9        0.16        0.04      0.49 o 
  -2  10   9       19.41       19.37      0.62 o 
  -1  10   9      155.12      168.27      4.37 o 
   0  10   9       42.15       47.54      1.00 o 
   1  10   9       12.21       13.65      0.98 o 
  -3  11   9       35.71       34.13      0.85 o 
  -2  11   9        3.42        5.97      0.93 o 
  -1  11   9       45.64       41.71      0.92 o 
   0  11   9      192.65      207.65      3.04 o 
   1  11   9      175.37      169.74      2.76 o 
  -2  12   9       48.22       48.50      1.10 o 
  -1  12   9       69.68       69.06      3.44 o 
   0  12   9        1.66        0.63      0.78 o 
  -3   0  10      456.37      439.67     13.21 o 
  -2   0  10      217.42      207.95      8.66 o 
  -1   0  10        6.32        5.41      0.48 o 
   0   0  10        0.15        0.93      0.87 o 
  -3   1  10        0.33       -0.27      0.79 o 
  -2   1  10       32.57       32.87      0.76 o 
  -1   1  10       44.13       43.44      1.24 o 
   0   1  10        6.56        7.06      0.46 o 
  -2   2  10       12.91       13.08      0.75 o 
  -1   2  10        5.42        5.71      0.48 o 
   0   2  10        3.94        4.33      0.44 o 
  -2   3  10       77.73       82.10      2.24 o 
  -1   3  10       85.05       86.93      3.16 o 
   0   3  10      196.43      198.81      4.16 o 
  -2   4  10       53.61       51.88      2.70 o 
  -1   4  10        3.03        3.11      0.65 o 
   0   4  10        6.76        7.08      0.46 o 
  -2   5  10        0.03        0.19      0.63 o 
  -1   5  10       11.05       14.41      0.94 o 
   0   5  10       23.12       23.24      0.64 o 
  -1   6  10        0.04       -0.68      0.88 o 
                                                 
